# Supplementary material for: Health insurance financing and patient retention in care at diabetics and hypertension clinics in Dar es Salaam and Pwani regions, Tanzania. A cohort study
Source: PLOS Glob Public Health. 2024 Mar 7;4(3):e0002972. doi: 10.1371/journal.pgph.0002972 (PMC10919617; doi:10.1371/journal.pgph.0002972)
Supplement: S1 Data — (XLSX) [file pgph.0002972.s001.xlsx]

## Sheet: Sheet1
subject_identifier	Site_ID	Baseline_Date	Twelve_Months_Date	Merge_Days	Month	STAT_Completion	Six_M_Retention_STAT	Retention_STAT	Death_STAT	STAT_Died	Transfer_STAT	STAT_transfer	LTFU_STAT	STAT_LTFU	Health_Facility_Strata	Integration	Insurance	DOB	SEX	AGE_CAT	Age_Groups	BMI_Cat	Medical_Condition	Morbidity_STAT	Employment_Status	ED_Status	Marital_Status	Age	weight	height	BMI	Morbidity	Complication	Death_Code	Eligibility	S_M_F_U_Date	FUT_Days	Final_FU_Days	Date_Retained_Half_HTN	Date_Retained_Half_DM	HIV_Diagnosis	HTN_Diagnosis	DM_Diagnosis	Comorbidity_HTN_OR_DM	Comorbidity_HIV	Retention_Status_Half_DM	Retention_Status_Half_HTN	filter__	death_date
103-201-0001-8	201	2020-07-21	2021-07-06	350	11.5132	1	1	1	0		0		0		2	0	0	1964-07-15	1	1	2	3	2	0	4	1	2	56	73.7	154.7	30.7955	0	8	0	1	2021-01-14	177	350	2021-01-14		2	3	2	-1	-1		1	1
103-201-0002-6	201	2020-07-21	2021-07-08	352	11.5789	1	1	1	0		0		0		2	0	0	1955-09-15	0	1	2	1	0	0	5	1	3	64.8498	63.5	166.9	22.7961	0	7	0	1	2021-02-25	219	352		2021-02-25	2	1	3	-1	-1	1		1
103-201-0008-3	201	2020-07-23	2021-10-15	449	12.4671	1	1	1	0		0		0		2	0	0	1958-07-15	1	1	2	3	2	0	5	1	2	62.024	89.6	157.4	36.1658	0	5	0	1	2021-01-19	180	449	2021-01-19		1	3	1	-1	-1		1	1
103-201-0009-1	201	2020-07-23	2021-08-03	376	12.3684	1	1	1	0		0		0		2	0	0	1947-07-15	0	2	3	1	2	0	5	1	3	73.0247	58.3	164.5	21.5445	0	6	0	1	2021-01-28	189	376	2021-01-28		1	3	1	-1	-1		1	1
103-201-0010-9	201	2020-07-23	2021-07-13	355	11.6776	1	1	1	0		0		0		2	0	0	1970-07-15	1	1	2	1	2	0	5	1	2	50.0241	63.1	163.4	23.6333	0	8	0	1	2021-02-09	201	355	2021-02-09		1	3	1	-1	-1		1	1
103-201-0011-7	201	2020-07-23	2021-07-01	343	11.2829	1	1	1	0		0		0		2	0	0	1965-08-15	0	1	2	2	0	0	5	1	3	54.9386	72.8	159.5	28.6161	0	4	0	1	2021-01-14	175	343	2021-01-14	2021-01-14	1	1	3	-1	-1	1	1	1
103-201-0012-5	201	2020-07-23	2021-07-06	348	11.4474	1	1	1	0		0		0		2	0	0	1955-07-15	1	2	3	1	2	0	5	1	2	65.025	60.6	155.7	24.9974	0	7	0	1	2021-01-05	166	348	2021-01-05		1	3	1	-1	-1		1	1
103-201-0013-3	201	2020-07-23	2021-08-03	376	12.3684	1	1	1	0		0		0		2	0	0	1952-07-15	1	2	3	2	2	0	5	1	2	68.0231	59	151.4	25.7395	0	8	0	1	2021-02-02	194	376	2021-02-02		1	3	1	-1	-1		1	1
103-201-0025-7	201	2020-07-28	2021-07-08	345	11.3487	1	1	1	0		0		0		2	0	0	1954-07-15	1	2	3	2	2	1	5	1	3	66.0377	57.5	148.4	26.1096	1	8	0	1	2021-02-02	189	345	2021-02-02		3	3	1	-1	0		1	1
103-201-0026-5	201	2020-07-28	2021-07-15	352	11.5789	1	1	1	0		0		0		2	0	0	1965-07-01	1	1	2	2	0	0	5	1	2	55.0754	60.7	151.5	26.4462	0	8	0	1	2021-01-14	170	352		2021-01-14	1	1	3	-1	-1	1		1
103-201-0027-3	201	2020-07-28		122	4.01316	3	0	0	1	0	0		0		2	0	1	1972-04-03	0	1	2	1	2	0	5	1	3	48.3185	69.4	171.1	23.7061	0	5	0	1						1	3	1	-1	-1			1
103-201-0028-1	201	2020-07-28	2021-07-27	364	11.9737	1	1	1	0		0		0		2	0	0	1970-04-09	1	1	2	3	1	1	5	1	3	50.3036	77.4	157.1	31.3609	2	8	0	1	2021-01-07	163	364	2021-01-07	2021-01-07	1	3	3	0	-1	1	1	1
103-201-0029-9	201	2020-07-28	2021-07-08	345	11.3487	1	1	1	0		0		0		2	0	0	1966-07-15	1	1	2	2	2	1	5	1	2	54.038	69	155.4	28.5724	1	8	0	1	2021-01-22	178	345	2021-01-22		3	3	1	-1	0		1	1
103-201-0036-4	201	2020-07-30	2021-07-22	357	11.7434	1	1	1	0		0		0		2	0	0	1953-05-15	1	2	3	1	2	0	5	1	2	67.2095	49.1	146.2	22.9714	0	8	0	1	2021-01-14	168	357	2021-01-14		1	3	1	-1	-1		1	1
103-201-0037-2	201	2020-07-30	2021-07-29	364	11.9737	1	1	1	0		0		0		2	0	1	1959-07-01	1	1	2	1	2	0	5	1	2	61.0823	51.6	147.5	23.7173	0	5	0	1	2021-01-21	175	364	2021-01-21		1	3	1	-1	-1		1	1
103-201-0038-0	201	2020-07-30	2021-07-22	357	11.7434	1	1	1	0		0		0		2	0	0	1965-07-30	1	1	2	1	2	0	5	1	2	55.0016	51.8	148.8	23.395	0	8	0	1	2021-01-14	168	357	2021-01-14		1	3	1	-1	-1		1	1
103-201-0039-8	201	2020-07-30	2021-07-27	362	11.9079	1	1	1	0		0		0		2	0	0	1973-03-22	1	1	2	2	2	0	5	1	3	47.3575	71.9	157.1	29.1324	0	5	0	1	2021-01-14	168	362	2021-01-14		1	3	1	-1	-1		1	1
103-201-0040-6	201	2020-07-30	2021-07-01	336	11.0526	1	1	1	0		0		0		2	0	0	1960-07-15	0	1	2	1	0	0	5	1	2	60.0421	51.1	158.5	20.3405	0	5	0	1	2021-01-21	175	336	2021-01-21	2021-01-21	1	1	3	-1	-1	1	1	1
103-201-0041-4	201	2020-07-30	2021-09-07	404	12.4671	1	1	1	0		0		0		2	0	0	1962-05-22	1	1	2	1	1	1	5	1	3	58.1913	49	154.2	20.6076	2	8	0	1	2021-02-02	187	404	2021-02-02	2021-02-02	1	3	3	0	-1	1	1	1
103-201-0042-2	201	2020-07-30	2021-08-10	376	12.3684	1	1	1	0		0		0		2	0	0	1959-11-09	1	1	2	3	2	0	5	1	3	60.7239	79.5	147.8	36.393	0	8	0	1	2021-01-07	161	376	2021-01-07		1	3	1	-1	-1		1	1
103-201-0048-9	201	2020-08-04	2021-08-10	371	12.2039	1	1	1	0		0		0		2	0	0	1963-10-08	1	1	2	2	2	0	5	1	3	56.8248	68.1	155.6	28.1273	0	8	0	1	2021-02-04	184	371	2021-02-04		2	3	1	-1	-1		1	1
103-201-0049-7	201	2020-08-04	2021-10-26	448	12.4671	1	1	1	0		0		0		2	0	0	1941-07-01	0	2	3	1	2	0	5	1	3	79.0946	47.8	156.3	19.5664	0	8	0	1	2021-02-23	203	448	2021-02-23		2	3	1	-1	-1		1	1
103-201-0050-5	201	2020-08-04	2021-08-05	366	12.0395	1	1	1	0		0		0		2	0	1	1960-01-11	1	1	2	3	1	1	5	1	3	60.5649	93.4	161.9	35.6331	2	3	0	1	2021-02-16	196	366	2021-02-16	2021-02-16	2	3	3	0	-1	1	1	1
103-201-0051-3	201	2020-08-04	2021-11-04	429	12.4671	5	0	0	0		1	1	0		2	0	0	1944-07-15	1	2	3	1	2	0	5	0	3	76.0558	50.6	150.4	22.3694	0	3	0	1			457			2	3	1	-1	-1			1
103-201-0055-4	201	2020-08-05	2021-08-04	364	11.9737	1	1	1	0		0		0		2	0	0	1969-07-15	1	1	2	3	2	1	4	1	3	51.0591	80.9	155.2	33.5865	1	8	0	1	2021-04-09	247	364	2021-04-09		3	3	1	-1	0		1	1
103-201-0058-8	201	2020-08-06	2021-08-19	378	12.4342	1	1	1	0		0		0		2	0	0	1966-07-15	0	1	2	2	1	1	5	1	3	54.0623	67.1	159.9	26.2437	2	8	0	1	2021-02-23	201	378	2021-02-23	2021-02-23	1	3	3	0	-1	1	1	1
103-201-0059-6	201	2020-08-06	2021-08-03	362	11.9079	1	1	1	0		0		0		2	0	0	1973-01-15	0	1	2	1	0	0	5	1	1	47.5572	65.3	162.4	24.7595	0	8	0	1	2021-02-09	187	362		2021-02-09	1	1	3	-1	-1	1		1
103-201-0060-4	201	2020-08-06	2021-08-12	371	12.2039	1	1	1	0		0		0		2	0	1	1962-11-19	1	1	2	3	2	0	5	2	2	57.7147	90.5	159.5	35.5735	0	8	0	1	2021-02-18	196	371	2021-02-18		2	3	1	-1	-1		1	1
103-201-0061-2	201	2020-08-06	2021-07-27	355	11.6776	1	1	1	0		0		0		2	0	0	1950-04-15	1	2	3	3	1	1	5	1	2	70.3116	79.9	155	33.257	2	6	0	1	2021-02-25	203	355	2021-02-25	2021-02-25	1	3	3	0	-1	1	1	1
103-201-0062-0	201	2020-08-06	2021-09-02	392	12.4671	1	1	1	0		0		0		2	0	0	1950-07-15	1	2	3	2	2	0	5	1	2	70.0626	63.7	151.5	27.7533	0	8	0	1	2021-02-25	203	392	2021-02-25		1	3	1	-1	-1		1	1
103-201-0063-8	201	2020-08-06	2021-09-14	404	12.4671	1	1	1	0		0		0		2	0	0	1960-07-15	1	1	2	1	0	0	5	1	3	60.0614	45	144.5	21.5515	0	7	0	1	2021-01-21	168	404	2021-01-21	2021-01-21	1	1	3	-1	-1	1	1	1
103-201-0071-1	201	2020-08-11	2021-08-03	357	11.7434	1	1	1	0		0		0		2	0	1	1958-07-15	1	1	2	2	1	1	5	1	2	62.076	66.2	151.6	28.8044	2	8	0	1	2021-02-18	191	357	2021-02-18	2021-02-18	1	3	3	0	-1	1	1	1
103-201-0072-9	201	2020-08-11	2021-07-27	350	11.5132	1	1	1	0		0		0		2	0	0	1968-08-12	0	1	2	1	1	2	5	1	1	51.998	51.1	156.8	20.784	3	8	0	1	2021-02-18	191	350	2021-02-18	2021-02-18	3	3	3	0	0	1	1	1
103-201-0073-7	201	2020-08-11	2021-08-19	373	12.2697	1	1	1	0		0		0		2	0	0	1968-07-15	1	1	2	2	2	0	5	1	2	52.0747	68.9	160.4	26.78	0	8	0	1	2021-02-09	182	373	2021-02-09		1	3	1	-1	-1		1	1
103-201-0074-5	201	2020-08-11	2021-08-03	357	11.7434	1	1	1	0		0		0		2	0	0	1957-07-15	1	1	2	2	1	1	5	1	2	63.0755	68.8	154.6	28.7852	2	8	0	1	2021-02-09	182	357	2021-02-09	2021-02-09	2	3	3	0	-1	1	1	1
103-201-0075-2	201	2020-08-11	2021-08-12	366	12.0395	1	1	1	0		0		0		2	0	1	1967-12-22	1	1	2	3	0	0	3	3	3	52.639	84.1	160.5	32.6472	0	8	0	1	2021-02-04	177	366		2021-02-04	1	1	3	-1	-1	1		1
103-201-0081-0	201	2020-08-12	2021-08-19	372	12.2368	1	1	1	0		0		0		2	0	0	1982-08-20	1	0	1	1	2	1	5	1	3	37.9805	65.1	164.5	24.0574	1	8	0	1	2021-02-15	187	372	2021-02-15		3	3	1	-1	0		1	1
103-201-0083-6	201	2020-08-13	2021-08-05	357	11.7434	1	1	1	0		0		0		2	0	0	1947-07-15	1	2	3	1	2	0	5	1	2	73.0823	49.9	156	20.5046	0	8	0	1	2021-02-11	182	357	2021-02-11		1	3	1	-1	-1		1	1
103-201-0084-4	201	2020-08-13	2021-11-09	453	12.4671	1	1	1	0		0		0		2	0	0	1967-09-15	1	1	2	1	2	0	5	1	2	52.9127	63.9	163.6	23.8745	0	6	0	1	2021-02-04	175	453	2021-02-04		1	3	1	-1	-1		1	1
103-201-0085-1	201	2020-08-13	2021-08-24	376	12.3684	1	1	1	0		0		0		2	0	1	1958-05-05	1	1	2	2	1	1	5	1	2	62.2762	60.8	153.8	25.7034	2	8	0	1	2021-02-23	194	376	2021-02-23	2021-02-23	1	3	3	0	-1	1	1	1
103-201-0090-1	201	2020-08-14	2021-08-18	369	12.1382	1	1	1	0		0		0		2	0	0	1956-07-15	1	1	2	1	2	1	5	1	1	64.0832	48.3	154.5	20.2344	1	4	0	1	2021-05-21	280	369	2021-05-21		3	3	1	-1	0		1	1
103-201-0091-9	201	2020-08-14	2021-09-06	388	12.4671	1	1	1	0		0		0		2	0	0	1970-07-15	1	1	2	3	2	1	3	1	1	50.0846	76.9	154.6	32.1742	1	6	0	1	2021-02-09	179	388	2021-02-09		3	3	1	-1	0		1	1
103-201-0099-2	201	2020-08-18	2021-08-12	359	11.8092	1	1	1	0		0		0		2	0	0	1958-04-24	1	1	2	1	0	0	3	1	2	62.3197	58	160	22.6562	0	6	0	1	2021-02-09	175	359		2021-02-09	1	1	3	-1	-1	1		1
103-201-0100-8	201	2020-08-18	2021-08-10	357	11.7434	1	1	1	0		0		0		2	0	0	1940-07-15	1	2	3	2	0	0	5	1	2	80.0938	60.5	151.5	26.3591	0	6	0	1	2021-02-04	170	357		2021-02-04	1	1	3	-1	-1	1		1
103-201-0101-6	201	2020-08-18	2021-08-31	378	12.4342	1	1	1	0		0		0		2	0	0	1960-07-15	1	1	2	3	2	0	5	1	2	60.0939	73	152.4	31.4306	0	8	0	1	2021-02-23	189	378	2021-02-23		1	3	1	-1	-1		1	1
103-201-0102-4	201	2020-08-18	2021-09-21	399	12.4671	1	1	1	0		0		0		2	0	0	1975-07-15	1	1	2	0	0	0	3	1	1	45.0961	45	158.1	18.0032	0	8	0	1	2021-03-16	210	399		2021-03-16	2	1	3	-1	-1	1		1
103-201-0103-2	201	2020-08-18	2021-09-13	391	12.4671	1	1	1	0		0		0		2	0	0	2000-01-22	1	0	0	0	0	0	5	2	0	20.5732	44.1	167	15.8127	0	8	0	1	2021-03-02	196	391		2021-03-02	2	1	3	-1	-1	1		1
103-201-0104-0	201	2020-08-18	2021-08-17	364	11.9737	1	1	1	0		0		0		2	0	0	1953-01-03	1	2	3	1	2	0	5	1	2	67.6233	58.4	157.5	23.5425	0	8	0	1	2021-03-04	198	364	2021-03-04		1	3	1	-1	-1		1	1
103-201-0113-1	201	2020-08-20	2021-11-20	85	2.79605	5	0	0	0		1	0	0		2	0	0	1978-09-21	0	0	1	2	2	0	3	1	3	41.9146	83.5	179.3	25.9732	0	8	0	1			457			1	3	1	-1	-1			1
103-201-0114-9	201	2020-08-20		200	6.57895	3	0	0	1	0	0		0		2	0	0	1960-07-15	0	1	2	1	0	1	5	1	3	60.0995	56.6	161.8	21.6202	1	8	1	1	2021-02-04	168			2021-02-04	3	1	3	-1	0	1		1	44263
103-201-0132-1	201	2020-08-25	2021-09-16	387	12.4671	1	1	1	0		0		0		2	0	0	1992-05-05	1	0	1	1	0	0	3	1	3	28.3076	49.8	153.3	21.1907	0	8	0	1	2021-02-11	170	387		2021-02-11	1	1	3	-1	-1	1		1
103-201-0133-9	201	2020-08-25	2021-08-12	352	11.5789	1	1	1	0		0		0		2	0	0	1970-07-15	1	1	2	2	0	0	5	1	3	50.1146	61	150.8	26.8242	0	8	0	1	2021-02-11	170	352		2021-02-11	2	1	3	-1	-1	1		1
103-201-0134-7	201	2020-08-25	2021-08-12	352	11.5789	1	1	1	0		0		0		2	0	0	1971-06-26	0	1	2	2	0	0	5	1	3	49.1674	66.3	156.8	26.9663	0	8	0	1	2021-02-11	170	352	2021-02-11	2021-02-11	1	1	3	-1	-1	1	1	1
103-201-0146-1	201	2020-09-01	2021-09-14	378	12.4342	1	1	1	0		0		0		2	0	0	1959-07-15	0	1	2	3	2	0	5	1	3	61.1342	94.5	171.3	32.2045	0	8	0	1	2021-02-11	163	378	2021-02-11		1	3	1	-1	-1		1	1
103-201-0147-9	201	2020-09-01	2021-09-28	392	12.4671	1	1	1	0		0		0		2	0	1	1965-07-15	1	1	2	3	1	1	5	1	3	55.1333	75.2	147.4	34.6117	2	6	0	1	2021-03-09	189	392	2021-03-09	2021-03-09	1	3	3	0	-1	1	1	1
103-201-0152-9	201	2020-09-03	2021-09-30	392	12.4671	1	1	1	0		0		0		2	0	0	1965-07-15	1	1	2	2	2	0	3	1	3	55.1384	59.7	153.6	25.3042	0	8	0	1	2021-03-04	182	392	2021-03-04		1	3	1	-1	-1		1	1
103-201-0153-7	201	2020-09-03	2021-11-11	434	12.4671	1	1	1	0		0		0		2	0	0	1961-07-15	1	1	2	2	2	0	3	0	2	59.1385	59.6	150.6	26.2782	0	8	0	1	2021-02-11	161	434	2021-02-11		1	3	1	-1	-1		1	1
103-201-0154-5	201	2020-09-03	2021-09-23	385	12.4671	1	1	1	0		0		0		2	0	0	1965-07-15	1	1	2	3	2	0	5	1	3	55.1386	78.5	153.1	33.4903	0	8	0	1	2021-03-25	203	385	2021-03-25		1	3	1	-1	-1		1	1
103-201-0157-8	201	2020-09-04	2021-11-08	430	12.4671	1	1	1	0		0		0		2	0	1	1973-03-13	1	1	2	1	2	1	3	2	1	47.4807	59.7	161.4	22.9175	1	3	0	1	2021-03-23	200	430	2021-03-23		3	3	1	-1	0		1	1
103-201-0158-6	201	2020-09-04	2021-09-06	367	12.0724	1	1	1	0		0		0		2	0	0	1973-07-15	0	1	2	2	2	1	5	1	3	47.1413	68.9	165.6	25.1246	1	8	0	1	2021-03-05	182	367	2021-03-05		3	3	1	-1	0		1	1
103-201-0165-1	201	2020-09-10	2021-09-14	369	12.1382	1	1	1	0		0		0		2	0	0	1958-07-15	1	1	2	3	1	1	5	1	2	62.1581	75.9	156	31.1884	2	8	0	1	2021-03-11	182	369	2021-03-11	2021-03-11	1	3	3	0	-1	1	1	1
103-201-0166-9	201	2020-09-10	2021-09-21	376	12.3684	1	1	1	0		0		0		2	0	0	1960-07-15	1	1	2	3	1	1	5	1	3	60.1568	106.7	151.7	46.3653	2	8	0	1	2021-03-04	175	376	2021-03-04	2021-03-04	1	3	3	0	-1	1	1	1
103-201-0167-7	201	2020-09-10	2021-09-02	357	11.7434	1	1	1	0		0		0		2	0	0	1951-07-17	1	2	3	1	0	0	3	1	3	69.1535	56.2	160.4	21.8438	0	6	0	1	2021-03-23	194	357		2021-03-23	1	1	3	-1	-1	1		1
103-201-0168-5	201	2020-09-15	2021-09-14	364	11.9737	1	1	1	0		0		0		2	0	0	1980-10-24	1	0	1	3	2	0	3	1	3	39.8942	107.7	157.6	43.3614	0	8	0	1	2021-03-16	182	364	2021-03-16		1	3	1	-1	-1		1	1
103-201-0169-3	201	2020-09-17	2021-09-14	362	11.9079	1	1	1	0		0		0		2	0	0	1945-07-15	1	2	3	1	2	0	5	1	2	75.1767	51.3	147.1	23.7078	0	8	0	1	2021-03-23	187	362	2021-03-23		1	3	1	-1	-1		1	1
103-201-0170-1	201	2020-09-17	2021-09-16	364	11.9737	1	1	1	0		0		0		2	0	0	1966-07-15	1	1	2	3	2	1	5	1	2	54.1776	79.4	157.3	32.0895	1	8	0	1	2021-03-09	173	364	2021-03-09		3	3	1	-1	0		1	1
103-201-0171-9	201	2020-09-24	2021-09-07	348	11.4474	1	1	1	0		0		0		2	0	0	1954-08-26	1	2	3	1	1	1	2	2	2	66.0818	60.2	156.8	24.4852	2	7	0	1	2021-04-22	210	348	2021-04-22	2021-04-22	1	3	3	0	-1	1	1	1
103-201-0172-7	201	2020-09-28	2021-10-04	371	12.2039	1	1	1	0		0		0		2	0	0	1975-07-15	1	1	2	3	2	1	5	1	3	45.2085	68.7	150.6	30.2905	1	8	0	1	2021-03-09	162	371	2021-03-09		3	3	1	-1	0		1	1
103-201-0173-5	201	2020-09-29	2021-10-05	371	12.2039	1	1	1	0		0		0		2	0	0	1956-07-15	1	1	2	2	1	1	5	1	2	64.2089	64.5	155.7	26.6062	2	5	0	1	2021-03-18	170	371	2021-03-18	2021-03-18	1	3	3	0	-1	1	1	1
103-201-0174-3	201	2020-09-29	2021-09-16	352	11.5789	1	1	1	0		0		0		2	0	0	1975-07-14	1	1	2	3	0	0	5	1	3	45.2138	79.1	156.5	32.2959	0	8	0	1	2021-03-04	156	352		2021-03-04	1	1	3	-1	-1	1		1
103-201-0175-0	201	2020-10-08	2021-10-21	378	12.4342	1	1	1	0		0		0		2	0	0	1966-07-01	1	1	2	1	1	1	5	1	3	54.2732	50	143.2	24.3828	2	8	0	1	2021-04-15	189	378	2021-04-15	2021-04-15	1	3	3	0	-1	1	1	1
103-201-0176-8	201	2020-10-08		122	4.01316	2	0	0	0		0		1	1	2	0	1	1954-07-01	1	2	3	2	1	1	5	0	2	66.2732	70.4	164	26.1749	2	8	0	1						1	3	3	0	-1			1
103-201-0177-6	201	2020-10-08	2021-11-02	390	12.4671	1	1	1	0		0		0		2	0	0	1949-07-01	1	2	3	1	1	1	4	0	2	71.2726	50	156	20.5457	2	8	0	1	2021-03-25	168	390	2021-03-25	2021-03-25	1	3	3	0	-1	1	1	1
103-201-0178-4	201	2020-10-08	2021-10-12	369	12.1382	1	1	1	0		0		0		2	0	0	1979-11-02	1	0	1	3	1	1	5	1	3	40.9345	75	158	30.0433	2	8	0	1	2021-03-25	168	369	2021-03-25	2021-03-25	1	3	3	0	-1	1	1	1
103-201-0179-2	201	2020-10-15	2021-10-07	357	11.7434	1	1	1	0		0		0		2	0	0	1958-07-15	1	1	2	2	2	0	5	1	2	62.2541	60.3	149.5	26.9796	0	8	0	1	2021-03-30	166	357	2021-03-30		1	3	1	-1	-1		1	1
103-201-0180-0	201	2020-10-15	2021-10-21	371	12.2039	1	1	1	0		0		0		2	0	0	1952-07-15	1	2	3	1	0	0	5	1	3	68.2528	55	158.8	21.8103	0	5	0	1	2021-04-08	175	371		2021-04-08	1	1	3	-1	-1	1		1
103-201-0181-8	201	2020-10-15	2021-10-28	378	12.4342	1	1	1	0		0		0		2	0	0	1984-07-27	1	0	1	1	2	0	3	1	2	36.22	50	148.5	22.6734	0	8	0	1	2021-04-13	180	378	2021-04-13		1	3	1	-1	-1		1	1
103-201-0182-6	201	2020-10-20	2021-10-07	352	11.5789	1	1	1	0		0		0		2	0	0	1966-07-15	1	1	2	2	1	1	5	0	2	54.2677	67	158.1	26.8047	2	8	0	1	2021-04-08	170	352	2021-04-08	2021-04-08	1	3	3	0	-1	1	1	1
103-201-0183-4	201	2020-10-20	2021-10-07	352	11.5789	1	0	0	0		0		0		2	0	0	1978-07-15	1	0	1	3	2	0	5	1	3	42.2679	83	152.5	35.6893	0	8	0	1			352			1	3	1	-1	-1			1
103-201-0184-2	201	2020-10-22	2021-10-12	355	11.6776	1	1	1	0		0		0		2	0	0	1946-05-24	0	2	3	2	2	0	5	1	3	74.4155	64	156.3	26.1976	0	8	0	1	2021-04-22	182	355	2021-04-22		2	3	1	-1	-1		1	1
103-201-0185-9	201	2020-10-22	2021-10-28	371	12.2039	1	1	1	0		0		0		2	0	0	1967-05-15	1	1	2	3	1	1	5	1	3	53.4409	94	160	36.7187	2	8	0	1	2021-04-13	173	371	2021-04-13	2021-04-13	1	3	3	0	-1	1	1	1
103-201-0186-7	201	2020-10-27	2021-10-12	350	11.5132	1	1	1	0		0		0		2	0	0	1965-07-15	1	1	2	2	1	1	5	2	2	55.2861	72.5	164.3	26.8573	2	5	0	1	2021-04-08	163	350	2021-04-08	2021-04-08	1	3	3	0	-1	1	1	1
103-201-0187-5	201	2020-10-27	2021-10-12	350	11.5132	1	1	1	0		0		0		2	0	0	1950-07-15	1	2	3	2	1	1	5	1	3	70.2869	66.1	155.4	27.3716	2	8	0	1	2021-04-27	182	350	2021-04-27	2021-04-27	1	3	3	0	-1	1	1	1
103-201-0188-3	201	2020-10-27	2021-10-05	343	11.2829	1	1	1	0		0		0		2	0	0	1960-07-15	1	1	2	3	1	2	5	1	2	60.2857	81.4	150.8	35.7949	3	8	0	1	2021-04-13	168	343	2021-04-13	2021-04-13	3	3	3	0	0	1	1	1
103-201-0189-1	201	2020-10-27	2021-10-28	366	12.0395	1	1	1	0		0		0		2	0	0	1956-06-29	0	1	2	1	1	1	5	1	3	64.3295	66.1	166.2	23.9298	2	8	0	1	2021-04-20	175	366	2021-04-20	2021-04-20	1	3	3	0	-1	1	1	1
103-201-0190-9	201	2020-11-03	2021-11-02	364	11.9737	1	1	1	0		0		0		2	0	0	1958-07-15	1	1	2	1	1	1	4	0	3	62.3061	52	151.4	22.6857	2	5	0	1	2021-06-22	231	364	2021-06-22	2021-06-22	1	3	3	0	-1	1	1	1
103-201-0191-7	201	2020-11-05	2021-11-30	390	12.4671	1	1	1	0		0		0		2	0	0	1968-07-15	1	1	2	1	1	1	4	1	3	52.3102	55	157.4	22.2	2	8	0	1	2021-05-06	182	390	2021-05-06	2021-05-06	1	3	3	0	-1	1	1	1
103-201-0192-5	201	2020-11-12	2021-11-10	363	11.9408	1	1	1	0		0		0		2	0	0	1953-02-15	0	2	3	3	2	1	5	1	3	67.7407	90.3	171	30.8813	1	8	0	1	2021-05-12	181	363	2021-05-12		3	3	1	-1	0		1	1
103-201-0193-3	201	2020-11-12	2021-11-10	363	11.9408	1	1	1	0		0		0		2	0	0	1966-07-15	0	1	2	2	2	1	5	1	3	54.3308	65	157.2	26.3032	1	8	0	1	2021-05-12	181	363	2021-05-12		3	3	1	-1	0		1	1
103-201-0194-1	201	2020-11-12	2021-11-10	363	11.9408	1	1	1	0		0		0		2	0	0	1963-07-15	1	1	2	3	2	1	5	1	2	57.3317	70.3	143	34.3782	1	8	0	1	2021-05-12	181	363	2021-05-12		3	3	1	-1	0		1	1
103-201-0195-8	201	2020-11-17	2021-11-04	352	11.5789	1	1	1	0		0		0		2	0	1	1972-03-20	1	1	2	2	2	0	0	0	3	48.6632	59.1	151	25.9199	0	8	0	1	2021-06-10	205	352	2021-06-10		1	3	1	-1	-1		1	1
103-201-0196-6	201	2020-11-17	2021-11-18	366	12.0395	1	1	1	0		0		0		2	0	0	1957-07-15	0	1	2	1	0	0	5	1	3	63.3437	54.6	159.6	21.4352	0	8	0	1	2021-05-11	175	366	2021-05-11	2021-05-11	1	1	3	-1	-1	1	1	1
103-201-0197-4	201	2020-11-19	2021-11-16	362	11.9079	1	1	1	0		0		0		2	0	0	1946-07-15	1	2	3	1	2	0	5	1	2	74.3497	43.9	149.6	19.6156	0	8	0	1	2021-05-06	168	362	2021-05-06		1	3	1	-1	-1		1	1
103-201-0198-2	201	2020-11-19	2021-11-15	361	11.875	1	1	1	0		0		0		2	0	0	1973-07-15	1	1	2	1	2	1	5	1	2	47.3495	59.9	157	24.3012	1	8	0	1	2021-05-17	179	361	2021-05-17		3	3	1	-1	0		1	1
103-201-0199-0	201	2020-11-23	2021-11-23	365	12.0066	1	1	1	0		0		0		2	0	0	1967-08-15	1	1	2	2	0	0	5	1	2	53.2767	75.1	168.3	26.5138	0	5	0	1	2021-05-13	171	365	2021-05-13	2021-05-13	1	1	3	-1	-1	1	1	1
103-201-0200-6	201	2020-11-24	2021-11-11	352	11.5789	1	1	1	0		0		0		2	0	0	1966-07-15	1	1	2	2	0	0	5	1	3	54.3636	64.6	151	28.3321	0	8	0	1	2021-05-18	175	352	2021-05-18	2021-05-18	1	1	3	-1	-1	1	1	1
103-201-0201-4	201	2020-11-24	2021-11-04	345	11.3487	1	1	1	0		0		0		2	0	0	1970-07-15	1	1	2	3	2	0	5	0	3	50.3636	91	166.5	32.8256	0	8	0	1	2021-06-01	189	345	2021-06-01		2	3	1	-1	-1		1	1
103-201-0202-2	201	2020-11-26	2021-11-18	357	11.7434	1	1	1	0		0		0		2	0	0	1960-07-01	1	1	2	1	2	0	0	0	2	60.4059	47.9	147.6	21.9868	0	8	0	1	2021-05-18	173	357	2021-05-18		1	3	1	-1	-1		1	1
103-201-0203-0	201	2020-11-26	2021-11-23	362	11.9079	1	1	1	0		0		0		2	0	0	1954-07-03	1	2	3	0	2	0	4	1	1	66.4018	37.4	147.5	17.1905	0	8	0	1	2021-09-16	294	362	2021-09-16		1	3	1	-1	-1		1	1
103-201-0204-8	201	2020-11-26	2021-12-06	336	11.0526	1	0	0	0		1	1	0		2	0	0	1951-07-15	1	2	3	1	1	1	4	1	3	69.3697	40	140.5	20.2632	2	8	0	1			375			1	3	3	0	-1			1
103-201-0205-5	201	2020-11-26	2021-11-02	341	11.2171	1	1	1	0		0		0		2	0	0	1960-07-15	1	1	2	1	1	1	5	1	2	60.3677	58.9	159	23.2981	2	1	0	1	2021-05-13	168	341	2021-05-13	2021-05-13	1	3	3	0	-1	1	1	1
103-201-0206-3	201	2020-12-01	2021-12-16	380	12.4671	1	1	1	0		0		0		2	0	1	1957-07-01	0	1	2	1	1	1	3	2	3	63.4203	70.3	170.2	24.2681	2	8	0	1	2021-05-20	170	380	2021-05-20	2021-05-20	1	3	3	0	-1	1	1	1
103-201-0207-1	201	2020-12-01	2022-02-24	450	12.4671	1	1	1	0		0		0		2	0	0	1970-07-01	1	1	2	2	2	0	5	1	3	50.421	61.7	150	27.4222	0	8	0	1	2021-07-06	217	450	2021-07-06		1	3	1	-1	-1		1	1
103-201-0208-9	201	2020-12-01	2021-12-28	392	12.4671	1	1	1	0		0		0		2	0	1	1942-07-15	0	2	3	1	2	0	2	2	3	78.3829	72.7	177	23.2053	0	8	0	1	2021-06-29	210	392	2021-06-29		1	3	1	-1	-1		1	1
103-201-0209-7	201	2020-12-03	2021-12-07	369	12.1382	1	1	1	0		0		0		2	0	0	1943-07-15	1	2	3	3	2	0	5	1	2	77.3887	80.7	161.2	31.0559	0	8	0	1	2021-07-06	215	369	2021-07-06		1	3	1	-1	-1		1	1
103-201-0210-5	201	2020-12-03	2022-02-15	439	12.4671	1	1	1	0		0		0		2	0	0	1969-07-20	1	1	2	1	2	0	5	1	3	51.3737	51.1	154.2	21.4908	0	8	0	1	2021-05-20	168	439	2021-05-20		1	3	1	-1	-1		1	1
103-201-0211-3	201	2020-12-03		108	3.55263	3	0	0	1	0	0		0		2	0	0	1964-07-15	1	1	2	2	2	0	4	0	3	56.3868	60	151	26.3146	0	8	1	1						1	3	1	-1	-1			1	44276
103-201-0212-1	201	2020-12-03	2021-12-30	392	12.4671	1	1	1	0		0		0		2	0	0	1945-07-15	1	2	3	1	1	1	4	0	3	75.3875	54.3	149	24.4584	2	7	0	1	2021-06-08	187	392	2021-06-08	2021-06-08	1	3	3	0	-1	1	1	1
103-201-0213-9	201	2020-12-03	2021-12-16	378	12.4342	1	1	1	0		0		0		2	0	0	1960-07-15	1	1	2	2	2	0	4	1	3	60.3869	61.8	156	25.3945	0	8	0	1	2021-10-12	313	378	2021-10-12		1	3	1	-1	-1		1	1
103-201-0214-7	201	2020-12-03	2021-12-02	364	11.9737	1	1	1	0		0		0		2	0	0	1968-02-12	1	1	2	3	2	0	4	1	3	52.8088	77.2	160.2	30.081	0	8	0	1	2021-05-20	168	364	2021-05-20		1	3	1	-1	-1		1	1
103-201-0215-4	201	2020-12-04	2021-12-03	364	11.9737	1	1	1	0		0		0		2	0	0	1961-07-15	1	1	2	1	2	1	5	0	3	59.3905	59.7	172	20.1798	1	8	0	1	2021-06-02	180	364	2021-06-02		3	3	1	-1	0		1	1
103-201-0216-2	201	2020-12-08	2021-12-14	371	12.2039	1	1	1	0		0		0		2	0	0	1955-07-15	0	2	3	3	2	0	5	0	3	65.4024	72.1	154.3	30.2833	0	2	0	1	2021-05-25	168	371	2021-05-25		1	3	1	-1	-1		1	1
103-201-0217-0	201	2020-12-08	2021-12-30	387	12.4671	1	1	1	0		0		0		2	0	0	1968-07-01	1	1	2	3	2	0	5	1	3	52.4387	79.4	160.2	30.9382	0	8	0	1	2021-08-31	266	387	2021-08-31		1	3	1	-1	-1		1	1
103-201-0218-8	201	2020-12-08	2021-12-16	373	12.2697	1	1	1	0		0		0		2	0	0	1964-12-09	1	1	2	3	2	1	4	1	2	55.998	88.5	158.5	35.2277	1	8	0	1	2021-05-20	163	373	2021-05-20		3	3	1	-1	0		1	1
103-201-0219-6	201	2020-12-10	2021-12-14	369	12.1382	1	1	1	0		0		0		2	0	0	1952-07-01	1	2	3	2	2	0	5	1	2	68.4442	80.1	166.2	28.9982	0	8	0	1	2021-05-20	161	369	2021-05-20		1	3	1	-1	-1		1	1
103-201-0220-4	201	2020-12-10	2021-12-14	369	12.1382	1	1	1	0		0		0		2	0	0	1959-01-01	1	1	2	3	2	0	4	1	2	61.9419	62.8	143	30.7105	0	6	0	1	2021-06-29	201	369	2021-06-29		1	3	1	-1	-1		1	1
103-201-0221-2	201	2020-12-10	2021-12-07	362	11.9079	1	1	1	0		0		0		2	0	1	1972-07-15	1	1	2	2	2	0	4	1	3	48.406	58	152	25.1039	0	8	0	1	2021-06-08	180	362	2021-06-08		1	3	1	-1	-1		1	1
103-201-0222-0	201	2020-12-10	2021-12-16	371	12.2039	1	1	1	0		0		0		2	0	0	1957-07-15	1	1	2	3	2	0	4	0	3	63.4067	66.1	147	30.5891	0	8	0	1	2021-06-08	180	371	2021-06-08		1	3	1	-1	-1		1	1
103-201-0223-8	201	2020-12-15	2021-12-14	364	11.9737	1	1	1	0		0		0		2	0	0	1952-07-15	1	2	3	2	2	0	4	0	3	68.4195	63.7	157.5	25.679	0	2	0	1	2021-06-17	184	364	2021-06-17		1	3	1	-1	-1		1	1
103-201-0224-6	201	2020-12-15	2021-12-16	366	12.0395	1	1	1	0		0		0		2	0	0	1953-07-15	1	2	3	2	2	0	4	0	2	67.4203	73.7	158	29.5225	0	8	0	1	2021-07-15	212	366	2021-07-15		1	3	1	-1	-1		1	1
103-201-0225-3	201	2020-12-15	2021-12-14	364	11.9737	1	1	1	0		0		0		2	0	1	1963-09-30	1	1	2	2	1	1	4	2	3	57.2111	68.3	159	27.0163	2	8	0	1	2021-06-17	184	364	2021-06-17	2021-06-17	1	3	3	0	-1	1	1	1
103-201-0226-1	201	2020-12-17	2021-12-07	355	11.6776	1	1	1	0		0		0		2	0	0	1945-07-15	1	2	3	1	2	0	4	1	2	75.4257	53	157	21.5019	0	8	0	1	2021-06-22	187	355	2021-06-22		2	3	1	-1	-1		1	1
103-201-0227-9	201	2020-12-17	2021-12-21	369	12.1382	1	1	1	0		0		0		2	0	0	1959-07-15	1	1	2	1	2	0	4	1	2	61.4271	56.5	152	24.4546	0	8	0	1	2021-06-01	166	369	2021-06-01		1	3	1	-1	-1		1	1
103-201-0228-7	201	2020-12-17	2021-12-07	355	11.6776	1	1	1	0		0		0		2	0	0	1960-07-01	1	1	2	3	2	0	4	1	3	60.4634	65.9	146.5	30.7051	0	8	0	1	2021-06-01	166	355	2021-06-01		1	3	1	-1	-1		1	1
103-201-0229-5	201	2020-12-17	2021-12-28	376	12.3684	1	1	1	0		0		0		2	0	0	1942-07-01	1	2	3	1	2	0	4	0	1	78.4648	43	147.5	19.7644	0	8	0	1	2021-06-01	166	376	2021-06-01		1	3	1	-1	-1		1	1
103-201-0230-3	201	2020-12-17	2022-02-01	411	12.4671	1	1	1	0		0		0		2	0	1	1968-06-01	1	1	2	2	2	0	4	1	3	52.5456	68.2	158	27.3193	0	7	0	1	2021-07-08	203	411	2021-07-08		1	3	1	-1	-1		1	1
103-201-0231-1	201	2020-12-17	2021-12-30	378	12.4342	1	1	1	0		0		0		2	0	0	1942-07-01	1	2	3	2	1	1	4	0	2	78.465	59.1	153	25.2467	2	5	0	1	2021-06-03	168	378	2021-06-03	2021-06-03	1	3	3	0	-1	1	1	1
103-201-0232-9	201	2020-12-22	2022-02-03	408	12.4671	1	1	1	0		0		0		2	0	1	1968-01-01	1	1	2	2	2	0	5	1	2	52.9753	76.5	160.7	29.623	0	8	0	1	2021-06-08	168	408	2021-06-08		1	3	1	-1	-1		1	1
103-201-0233-7	201	2020-12-22	2022-02-03	408	12.4671	1	1	1	0		0		0		2	0	0	1970-11-11	1	1	2	3	2	0	4	0	1	50.1144	78.5	157	31.8471	0	8	0	1	2021-06-08	168	408	2021-06-08		1	3	2	-1	-1		1	1
103-201-0234-5	201	2020-12-22	2022-02-22	427	12.4671	1	1	1	0		0		0		2	0	0	1958-10-01	0	1	2	0	2	0	2	2	3	62.2269	44.8	156.5	18.2915	0	8	0	1	2021-06-29	189	427	2021-06-29		1	3	1	-1	-1		1	1
103-201-0235-2	201	2020-12-29	2021-12-21	357	11.7434	1	1	1	0		0		0		2	0	0	1948-07-01	1	2	3	0	2	0	4	0	2	72.4963	47	161	18.132	0	8	0	1	2021-07-13	196	357	2021-07-13		1	3	1	-1	-1		1	1
103-201-0236-0	201	2020-12-29	2022-01-25	392	12.4671	1	1	1	0		0		0		2	0	0	1964-07-01	1	1	2	2	2	0	4	0	1	56.4964	69	155.5	28.5357	0	8	0	1	2021-06-10	163	392	2021-06-10		1	3	1	-1	-1		1	1
103-201-0237-8	201	2020-12-31	2021-12-21	355	11.6776	1	1	1	0		0		0		2	0	1	1970-07-15	1	1	2	1	2	1	4	1	2	50.4648	48.9	154.5	20.4858	1	8	0	1	2021-06-08	159	355	2021-06-08		3	3	1	-1	0		1	1
103-201-0238-6	201	2020-12-31	2021-12-28	362	11.9079	1	1	1	0		0		0		2	0	0	1957-01-07	1	1	2	2	2	0	5	1	2	63.9817	59.9	147.7	27.4578	0	8	0	1	2021-06-01	152	362	2021-06-01		1	3	1	-1	-1		1	1
103-201-0239-4	201	2020-12-31	2022-01-26	273	8.98026	1	0	0	0		1	1	0		2	0	0	1965-07-15	1	1	2	1	1	1	4	1	1	55.4643	56.3	153	24.0506	2	6	0	1			391			1	3	3	0	-1			1
103-201-0240-2	201	2021-01-05	2022-01-25	385	12.4671	1	1	1	0		0		0		2	0	0	1954-07-01	1	2	3	2	1	1	4	1	2	66.5167	60.4	154.2	25.402	2	5	0	1	2021-07-08	184	385	2021-07-08	2021-07-08	1	3	3	0	-1	1	1	1
103-201-0241-0	201	2021-01-05	2022-02-08	399	12.4671	1	1	1	0		0		0		2	0	0	1966-07-15	1	1	2	2	1	1	4	0	2	54.4784	66.6	153	28.4506	2	7	0	1	2021-07-06	182	399	2021-07-06	2021-07-06	1	3	3	0	-1	1	1	1
103-201-0242-8	201	2021-01-05	2022-02-15	406	12.4671	1	1	1	0		0		0		2	0	0	1960-07-15	1	1	2	2	1	1	4	0	2	60.4772	64	156	26.2985	2	7	0	1	2021-07-13	189	406	2021-07-13	2021-07-13	1	3	3	0	-1	1	1	1
103-201-0243-6	201	2021-01-05	2022-02-01	289	9.50658	1	1	0	0		1	1	0		2	0	0	1959-07-15	1	1	2	1	1	1	4	1	3	61.4795	49.8	150	22.1333	2	8	0	1	2021-10-28	296	392	2021-10-28	2021-10-28	1	3	3	0	-1	1	1	1
103-201-0244-4	201	2021-01-06	2022-03-08	426	12.4671	1	1	1	0		0		0		2	0	0	1969-09-15	1	1	2	3	2	1	3	1	3	51.311	98.8	159.5	38.8361	1	8	0	1	2021-06-07	152	426	2021-06-07		3	3	1	-1	0		1	1
103-201-0245-1	201	2021-01-06	2022-02-28	418	12.4671	1	1	1	0		0		0		2	0	0	1986-07-15	1	0	1	3	2	1	5	1	2	34.4815	78.3	157.3	31.6449	1	8	0	1	2021-07-06	181	418	2021-07-06		3	3	1	-1	0		1	1
103-201-0246-9	201	2021-01-07	2022-01-25	383	12.4671	1	1	1	0		0		0		2	0	0	1942-07-15	1	2	3	0	1	1	4	0	1	78.484	35.7	143	17.4581	2	4	0	1	2021-07-01	175	383	2021-07-01	2021-07-01	1	3	3	0	-1	1	1	1
103-201-0247-7	201	2021-01-07	2022-01-26	273	8.98026	1	0	0	0		1	1	0		2	0	0	1962-07-15	1	1	2	1	1	1	4	0	1	58.4841	49.8	145	23.6861	2	4	0	1			384			1	3	3	0	-1			1
103-201-0248-5	201	2021-01-19	2022-01-26	247	8.125	1	0	0	0		1	1	0		2	0	1	1961-01-11	1	1	2	2	0	1	3	1	3	60.0231	68.3	161.4	26.2189	1	6	0	1			372			3	1	3	-1	0			1
103-201-0249-3	201	2021-01-21	2022-02-10	385	12.4671	1	1	1	0		0		0		2	0	0	1970-08-12	1	1	2	2	1	1	3	1	2	50.4459	71.4	155.5	29.5282	2	8	0	1	2021-07-22	182	385	2021-07-22	2021-07-22	1	3	3	0	-1	1	1	1
103-201-0250-1	201	2021-01-21	2022-02-10	385	12.4671	1	1	1	0		0		0		2	0	0	1966-07-01	1	1	2	1	1	1	4	0	3	54.5609	54	155	22.4766	2	5	0	1	2021-07-08	168	385	2021-07-08	2021-07-08	1	3	3	0	-1	1	1	1
103-201-0251-9	201	2021-02-02	2022-02-24	387	12.4671	1	1	1	0		0		0		2	0	0	1965-07-15	1	1	2	1	1	1	3	0	3	55.5547	54	147.8	24.7198	2	8	0	1	2021-08-26	205	387	2021-08-26	2021-08-26	1	3	3	0	-1	1	1	1
103-201-0252-7	201	2021-02-04	2022-02-17	378	12.4342	1	1	1	0		0		0		2	0	0	1969-01-14	1	1	2	1	0	0	5	1	3	52.0581	51.8	165.8	18.8435	0	8	0	1	2021-07-22	168	378		2021-07-22	1	1	3	-1	-1	1		1
103-201-0253-5	201	2021-02-04	2022-02-15	376	12.3684	1	1	1	0		0		0		2	0	1	1950-07-08	0	2	3	1	1	1	1	1	3	70.5798	66.3	171	22.6736	2	7	0	1	2021-08-24	201	376	2021-08-24	2021-08-24	1	3	3	0	-1	1	1	1
103-201-0254-3	201	2021-02-04	2022-02-15	231	7.59868	1	0	0	0		1	1	0		2	0	0	1970-01-19	0	1	2	3	1	1	3	1	3	51.0453	131	185	38.2761	2	6	0	1			376			1	3	3	0	-1			1
103-201-0255-0	201	2021-02-11	2022-02-24	378	12.4342	1	1	1	0		0		0		2	0	0	1953-07-01	1	2	3	1	0	0	5	0	2	67.6174	60.9	164.4	22.5327	0	8	0	1	2021-08-03	173	378		2021-08-03	1	1	3	-1	-1	1		1
103-201-0256-8	201	2021-02-11		235	7.73026	3	1	0	1	1	0		0		2	0	0	1970-07-01	1	1	2	1	1	1	5	1	2	50.6181	45.5	155.4	18.8412	2	8	0	1	2021-07-27	166		2021-07-27	2021-07-27	1	3	3	0	-1	1	1	1
103-201-0257-6	201	2021-02-23		146	4.80263	3	0	0	1	0	0		0		2	0	0	1959-07-01	1	1	2	2	1	1	4	0	2	61.6517	66.7	154	28.1245	2	6	1	1						1	3	3	0	-1			1	44396
103-201-0258-4	201	2021-03-02		15	0.493421	3	0	0	1	0	0		0		2	0	0	1950-07-15	1	2	3	0	0	0	5	0	2	70.6318	44.2	158.7	17.5496	0	8	1	1						1	1	3	-1	-1			1	44272
103-201-0259-2	201	2021-03-02		185	6.08553	3	0	0	1	0	0		0		2	0	1	1987-07-01	0	0	1	1	0	0	5	0	2	33.6709	48.8	159.7	19.1342	0	7	1	1						1	1	3	-1	-1			1	44442
103-201-0260-0	201	2021-03-23	2022-03-24	366	12.0395	1	1	1	0		0		0		2	0	1	1971-07-15	1	1	2	3	1	1	5	1	3	49.6901	87.3	153.4	37.0991	2	8	0	1	2021-10-28	219	366	2021-10-28	2021-10-28	1	3	3	0	-1	1	1	1
103-201-0261-8	201	2021-03-23	2022-03-24	366	12.0395	1	1	1	0		0		0		2	0	0	1973-03-02	1	1	2	3	1	1	5	1	3	48.0584	120.1	156.4	49.0986	2	8	0	1	2021-09-07	168	366	2021-09-07	2021-09-07	1	3	3	0	-1	1	1	1
103-201-0262-6	201	2021-03-31	2022-03-08	342	11.25	1	1	1	0		0		0		2	0	1	1954-07-15	1	2	3	3	1	1	5	0	3	66.7114	77.4	149.9	34.4459	2	8	0	1	2021-09-30	183	342	2021-09-30	2021-09-30	1	3	3	0	-1	1	1	1
103-202-0001-6	202	2020-08-07	2021-09-24	413	12.4671	1	0	0	0		0		0		1	0	0	1940-01-01	1	2	3	0	1	1	2	0	2	80.6005	34.6	150.9	15.1949	2	6	0	1			413			2	3	3	0	-1			1
103-202-0002-4	202	2020-08-07	2021-10-01	420	12.4671	1	1	1	0		0		0		1	0	0	1958-08-12	0	1	2	2	1	1	2	1	3	61.9887	93.7	179.8	28.9841	2	8	0	1	2021-06-04	301	420	2021-06-04	2021-06-04	2	3	3	0	-1	1	1	1
103-202-0003-2	202	2020-08-07	2021-10-01	420	12.4671	1	1	1	0		0		0		1	0	0	1958-01-01	1	1	2	2	0	0	2	1	3	62.5993	62.7	157	25.4371	0	8	0	1	2021-03-05	210	420		2021-03-05	2	1	3	-1	-1	1		1
103-202-0004-0	202	2020-08-07		423	12.4671	2	1	0	0		0		1	1	1	0	0	1952-01-07	1	2	3	1	2	0	4	1	3	68.5843	51.1	149	23.017	0	8	0	1	2021-06-04	301		2021-06-04		2	3	2	-1	-1		1	1
103-202-0005-7	202	2020-08-07	2021-08-20	378	12.4342	1	1	1	0		0		0		1	0	0	1952-06-25	0	2	3	1	1	2	1	1	2	68.1189	59	160	23.0469	3	7	0	1	2021-07-12	339	378	2021-07-12	2021-07-12	3	3	3	0	0	1	1	1
103-202-0035-4	202	2020-08-14	2021-08-06	357	11.7434	1	1	1	0		0		0		1	0	0	1957-03-14	0	1	2	2	1	1	1	1	3	63.4202	79.9	170	27.6471	2	8	0	1	2021-03-12	210	357	2021-03-12	2021-03-12	2	3	3	0	-1	1	1	1
103-202-0036-2	202	2020-08-14	2021-08-20	371	12.2039	1	1	1	0		0		0		1	0	0	1968-01-01	1	1	2	3	2	0	5	1	1	52.6195	82.1	156	33.736	0	8	0	1	2021-02-12	182	371	2021-02-12		1	3	2	-1	-1		1	1
103-202-0037-0	202	2020-08-14	2021-08-20	371	12.2039	1	1	1	0		0		0		1	0	0	1953-07-15	1	2	3	1	2	0	4	1	2	67.0836	52	147	24.064	0	5	0	1	2021-02-19	189	371	2021-02-19		2	3	1	-1	-1		1	1
103-202-0038-8	202	2020-08-14	2021-08-27	378	12.4342	1	1	1	0		0		0		1	0	0	1950-07-15	1	2	3	0	1	1	4	1	1	70.0843	35.4	144.9	16.8603	2	8	0	1	2021-02-05	175	378	2021-02-05	2021-02-05	2	3	3	0	-1	1	1	1
103-202-0039-6	202	2020-08-14	2021-08-06	357	11.7434	1	1	1	0		0		0		1	0	0	1953-07-01	1	2	3	1	1	1	4	1	3	67.122	58.3	154	24.5826	2	8	0	1	2021-02-05	175	357	2021-02-05	2021-02-05	2	3	3	0	-1	1	1	1
103-202-0040-4	202	2020-08-14	2021-08-06	357	11.7434	1	1	1	0		0		0		1	0	0	1990-01-01	1	0	1	3	1	1	5	1	3	30.6183	83	147.9	37.9439	2	6	0	1	2021-02-05	175	357	2021-02-05	2021-02-05	1	3	3	0	-1	1	1	1
103-202-0041-2	202	2020-08-14		388	12.4671	2	1	0	0		0		1	1	1	0	0	1956-07-01	1	1	2	2	2	0	5	1	2	64.1214	61.3	154.5	25.6805	0	5	0	1	2021-04-12	241		2021-04-12		1	3	1	-1	-1		1	1
103-202-0042-0	202	2020-08-14	2021-08-13	364	11.9737	1	1	1	0		0		0		1	0	0	1969-08-20	1	1	2	1	1	1	5	1	2	50.9852	54.6	156	22.4359	2	8	0	1	2021-02-19	189	364	2021-02-19	2021-02-19	2	3	3	0	-1	1	1	1
103-202-0043-8	202	2020-08-14	2021-08-13	364	11.9737	1	1	1	0		0		0		1	0	1	1941-01-01	0	2	3	1	2	0	2	1	3	79.6177	62.4	167	22.3744	0	8	0	1	2021-02-12	182	364	2021-02-12		1	3	1	-1	-1		1	1
103-202-0044-6	202	2020-08-14	2021-10-08	420	12.4671	1	1	1	0		0		0		1	0	1	1970-02-05	1	1	2	2	2	0	5	1	3	50.5226	76	164	28.257	0	6	0	1	2021-01-22	161	420	2021-01-22		2	3	1	-1	-1		1	1
103-202-0076-8	202	2020-08-21	2021-08-27	371	12.2039	1	1	1	0		0		0		1	0	0	1933-07-15	1	2	3	0	2	0	4	0	2	87.1026	33.7	148	15.3853	0	8	0	1	2021-02-12	175	371	2021-02-12		2	3	1	-1	-1		1	1
103-202-0077-6	202	2020-08-21	2021-08-20	364	11.9737	1	1	1	0		0		0		1	0	0	1968-07-15	1	1	2	3	2	0	1	1	1	52.102	90.5	154.7	37.8153	0	7	0	1	2021-02-05	168	364	2021-02-05		2	3	1	-1	-1		1	1
103-202-0078-4	202	2020-08-21	2021-09-03	346	11.3816	1	1	1	0		1	1	0		1	0	0	1970-02-15	1	1	2	3	2	0	5	0	3	50.5142	82	150	36.4444	0	8	0	1	2021-02-26	189	378	2021-02-26		2	3	1	-1	-1		1	1
103-202-0079-2	202	2020-08-21	2021-10-07	412	12.4671	1	1	1	0		1	1	0		1	0	0	1959-07-15	1	1	2	1	0	1	1	1	2	61.1042	50	153	21.3593	1	6	0	1	2021-02-19	182	412		2021-02-19	3	2	3	-1	0	1		1
103-202-0080-0	202	2020-08-21	2021-08-20	364	11.9737	1	1	1	0		0		0		1	0	0	1956-07-15	1	1	2	3	1	1	1	0	1	64.1023	106.5	158.5	42.3927	2	6	0	1	2021-02-26	189	364	2021-02-26	2021-02-26	2	3	3	0	-1	1	1	1
103-202-0081-8	202	2020-08-21	2021-09-15	286	9.40789	5	0	0	0		1	1	0		1	0	1	1953-07-15	1	2	3	2	1	1	1	1	2	67.1031	62.7	151.2	27.4261	2	5	0	1			390			2	3	3	0	-1			1
103-202-0082-6	202	2020-08-21	2021-11-19	455	12.4671	1	1	1	0		0		0		1	0	0	1956-11-25	1	1	2	3	1	1	1	0	2	63.7383	80	148	36.523	2	5	0	1	2021-01-29	161	455	2021-01-29	2021-01-29	2	3	3	0	-1	1	1	1
103-202-0083-4	202	2020-08-21	2021-08-20	364	11.9737	1	1	1	0		0		0		1	0	0	1958-07-15	1	1	2	3	2	0	1	0	2	62.1039	85.9	161	33.1392	0	5	0	1	2021-01-29	161	364	2021-01-29		2	3	1	-1	-1		1	1
103-202-0098-2	202	2020-08-28	2021-09-15	383	12.4671	5	0	0	0		1	1	0		1	0	0	1968-01-14	0	1	2	1	2	0	5	1	3	52.6224	64.9	168.5	22.8584	0	6	0	1			383			2	3	2	-1	-1			1
103-202-0099-0	202	2020-08-28	2021-09-24	392	12.4671	1	1	1	0		0		0		1	0	0	1973-07-29	1	1	2	2	2	0	3	1	3	47.0839	68.4	153	29.2195	0	2	0	1	2021-02-26	182	392	2021-02-26		2	3	1	-1	-1		1	1
103-202-0100-6	202	2020-08-28	2021-09-24	392	12.4671	1	1	1	0		0		0		1	0	0	1965-07-15	1	1	2	2	2	0	4	1	3	55.1223	59.4	146.5	27.6765	0	7	0	1	2021-04-09	224	392	2021-04-09		2	3	1	-1	-1		1	1
103-202-0102-2	202	2020-08-31	2021-10-26	421	12.4671	1	1	1	0		0		0		1	0	0	1975-09-09	1	0	1	1	2	1	5	1	3	44.9784	61.9	158	24.7957	1	6	0	1	2021-03-30	211	421	2021-03-30		3	3	2	-1	0		1	1
103-202-0110-5	202	2020-09-04	2021-08-27	357	11.7434	1	1	1	0		0		0		1	0	0	1974-11-03	1	1	2	3	2	1	5	2	1	45.838	97.6	160	38.125	1	5	0	1	2021-02-26	175	357	2021-02-26		3	3	1	-1	0		1	1
103-202-0122-0	202	2020-09-11	2021-11-05	420	12.4671	1	1	1	0		0		0		1	0	0	1952-07-01	0	2	3	1	2	0	1	1	3	68.1978	67.4	171	23.0498	0	3	0	1	2021-07-02	294	420	2021-07-02		2	3	1	-1	-1		1	1
103-202-0123-8	202	2020-09-11	2021-11-26	441	12.4671	1	1	1	0		0		0		1	0	0	1952-07-15	1	2	3	2	2	0	5	0	3	68.1596	67.5	157	27.3845	0	8	0	1	2021-02-12	154	441	2021-02-12		2	3	1	-1	-1		1	1
103-202-0124-6	202	2020-09-11	2021-10-29	413	12.4671	1	1	1	0		0		0		1	0	0	1966-07-15	1	1	2	2	2	1	5	1	3	54.161	72.9	158	29.2021	1	8	0	1	2021-04-09	210	413	2021-04-09		3	3	1	-1	0		1	1
103-202-0125-3	202	2020-09-11	2021-10-01	385	12.4671	1	1	1	0		0		0		1	0	0	1958-07-15	1	1	2	3	2	0	4	0	3	62.1611	94.3	164.6	34.8058	0	5	0	1	2021-04-09	210	385	2021-04-09		2	3	1	-1	-1		1	1
103-202-0126-1	202	2020-09-11	2021-09-24	378	12.4342	1	1	1	0		0		0		1	0	0	1964-08-17	1	1	2	3	2	0	1	1	2	56.0694	76.7	156	31.5171	0	2	0	1	2021-03-05	175	378	2021-03-05		2	3	1	-1	-1		1	1
103-202-0134-5	202	2020-09-18	2021-08-20	336	11.0526	1	1	1	0		0		0		1	0	0	1958-07-15	1	1	2	1	2	0	1	1	1	62.18	54.1	151.5	23.5707	0	8	0	1	2021-03-19	182	336	2021-03-19		2	3	1	-1	-1		1	1
103-202-0135-2	202	2020-09-18	2021-12-17	455	12.4671	1	1	1	0		0		0		1	0	0	1958-12-01	1	1	2	3	2	0	4	1	2	61.7995	85.2	153	36.3963	0	8	0	1	2021-04-16	210	455	2021-04-16		2	3	1	-1	-1		1	1
103-202-0136-0	202	2020-09-18	2021-12-17	455	12.4671	1	1	1	0		0		0		1	0	0	1953-07-15	1	2	3	2	2	0	1	1	2	67.1796	65.5	148.3	29.7824	0	8	0	1	2021-05-07	231	455	2021-05-07		2	3	1	-1	-1		1	1
103-202-0147-7	202	2020-10-02	2021-10-01	364	11.9737	1	1	1	0		0		0		1	0	0	1958-07-15	1	1	2	2	0	0	5	0	2	62.2185	68.3	154	28.7991	0	3	0	1	2021-04-23	203	364		2021-04-23	2	1	3	-1	-1	1		1
103-202-0148-5	202	2020-10-02	2021-10-01	364	11.9737	1	1	1	0		0		0		1	0	0	1943-06-13	0	2	3	1	2	0	2	0	3	77.3069	55.9	165.5	20.4087	0	8	0	1	2021-04-09	189	364	2021-04-09		1	3	1	-1	-1		1	1
103-202-0149-3	202	2020-10-23	2021-11-05	378	12.4342	1	1	1	0		0		0		1	0	0	1954-02-15	1	2	3	1	2	0	5	1	1	66.6865	52.4	147.4	24.1177	0	8	0	1	2021-04-09	168	378	2021-04-09		1	3	1	-1	-1		1	1
103-202-0150-1	202	2020-10-23	2022-01-21	455	12.4671	1	1	1	0		0		0		1	0	0	1941-07-15	0	2	3	2	2	0	2	1	3	79.2752	64.1	153.5	27.2045	0	8	0	1	2021-05-07	196	455	2021-05-07		1	3	2	-1	-1		1	1
103-202-0151-9	202	2020-10-23	2022-01-19	453	12.4671	1	1	1	0		0		0		1	0	0	1974-02-12	1	1	2	2	2	0	1	1	1	46.6949	60.7	153.2	25.8625	0	8	0	1	2021-04-16	175	453	2021-04-16		2	3	1	-1	-1		1	1
103-202-0152-7	202	2020-10-23	2022-01-21	455	12.4671	1	1	1	0		0		0		1	0	0	1947-09-30	0	2	3	1	1	1	2	1	3	73.0659	58.2	159.3	22.9346	2	8	0	1	2021-08-13	294	455	2021-08-13	2021-08-13	1	3	3	0	-1	1	1	1
103-202-0153-5	202	2020-11-06	2021-11-26	385	12.4671	1	1	1	0		0		0		1	0	1	1940-01-01	0	2	3	1	2	0	2	1	3	80.8496	62	169	21.7079	0	7	0	1	2021-08-06	273	385	2021-08-06		2	3	1	-1	-1		1	1
103-202-0154-3	202	2020-11-13	2021-11-19	371	12.2039	1	1	1	0		0		0		1	0	0	1952-10-22	1	2	3	1	1	1	1	1	2	68.0611	58	157.9	23.2629	2	4	0	1	2021-06-11	210	371	2021-06-11	2021-06-11	2	3	3	0	-1	1	1	1
103-202-0155-0	202	2020-11-20	2021-11-26	371	12.2039	1	1	1	0		0		0		1	0	0	1957-08-13	0	1	2	2	2	0	3	1	2	63.2724	70	165.1	25.6805	0	8	0	1	2021-06-11	203	371	2021-06-11		1	3	2	-1	-1		1	1
103-202-0156-8	202	2020-11-27	2021-12-17	385	12.4671	1	1	1	0		0		0		1	0	0	1950-10-10	0	2	3	3	1	1	1	1	3	70.1337	82.9	160	32.3828	2	5	0	1	2021-06-11	196	385	2021-06-11	2021-06-11	1	3	3	0	-1	1	1	1
103-202-0157-6	202	2020-12-02	2021-12-03	366	12.0395	1	1	1	0		0		0		1	0	0	1964-04-23	1	1	2	2	2	1	1	1	1	56.6116	72.7	156.7	29.6071	1	4	0	1	2021-06-02	182	366	2021-06-02		3	3	1	-1	0		1	1
103-202-0158-4	202	2020-12-04	2021-11-19	350	11.5132	1	1	1	0		0		0		1	0	0	1961-07-15	0	1	2	2	2	0	1	2	3	59.3902	70.4	162.4	26.6932	0	2	0	1	2021-06-18	196	350	2021-06-18		2	3	2	-1	-1		1	1
103-202-0159-2	202	2020-12-04	2022-01-28	420	12.4671	1	1	1	0		0		0		1	0	0	1973-05-05	0	1	2	1	0	0	5	2	3	47.5847	55.2	155.4	22.8579	0	8	0	1	2021-08-06	245	420		2021-08-06	1	2	3	-1	-1	1		1
103-202-0160-0	202	2020-12-04	2022-02-25	448	12.4671	1	1	1	0		0		0		1	0	0	1954-10-25	1	2	3	3	2	0	4	1	2	66.1118	66.3	148.4	30.1055	0	7	0	1	2021-08-13	252	448	2021-08-13		2	3	2	-1	-1		1	1
103-202-0161-8	202	2020-12-04	2022-01-21	413	12.4671	1	1	1	0		0		0		1	0	0	1970-05-05	1	1	2	2	1	1	5	1	3	50.5855	75.5	161.7	28.8753	2	8	0	1	2021-06-11	189	413	2021-06-11	2021-06-11	2	3	3	0	-1	1	1	1
103-202-0162-6	202	2020-12-04	2022-03-04	455	12.4671	1	1	1	0		0		0		1	0	0	1957-07-15	1	1	2	3	2	0	1	0	3	63.3905	78.2	153.2	33.3188	0	5	0	1	2021-07-23	231	455	2021-07-23		1	3	2	-1	-1		1	1
103-202-0163-4	202	2020-12-04	2022-03-04	455	12.4671	1	1	1	0		0		0		1	0	0	1970-09-12	1	1	2	2	1	1	5	1	3	50.2297	75.3	161.2	28.9778	2	6	0	1	2021-07-02	210	455	2021-07-02	2021-07-02	2	3	3	0	-1	1	1	1
103-202-0164-2	202	2020-12-04	2021-12-17	378	12.4342	1	1	1	0		0		0		1	0	0	1967-07-15	1	1	2	2	2	0	1	1	3	53.392	77.9	162.5	29.5006	0	5	0	1	2021-08-06	245	378	2021-08-06		2	3	2	-1	-1		1	1
103-202-0165-9	202	2020-12-11	2022-03-14	458	12.4671	1	1	1	0		0		0		1	0	0	1962-01-15	1	1	2	3	2	0	5	1	1	58.9056	69.3	149.1	31.173	0	8	0	1	2021-07-09	210	458	2021-07-09		2	3	2	-1	-1		1	1
103-202-0166-7	202	2020-12-11	2022-02-25	441	12.4671	1	1	1	0		0		0		1	0	0	1950-07-15	1	2	3	2	2	0	4	0	3	70.4101	61.3	144.2	29.4802	0	7	0	1	2021-11-12	336	441	2021-11-12		1	3	1	-1	-1		1	1
103-202-0167-5	202	2020-12-11	2022-02-04	420	12.4671	1	1	1	0		0		0		1	0	0	1955-06-02	1	2	3	1	2	0	5	1	3	65.5286	48.5	150.4	21.4411	0	7	0	1	2021-05-28	168	420	2021-05-28		2	3	2	-1	-1		1	1
103-202-0168-3	202	2020-12-11	2022-02-04	420	12.4671	1	1	1	0		0		0		1	0	0	1969-07-15	1	1	2	3	2	0	4	1	3	51.4095	84.7	161.5	32.4742	0	7	0	1	2021-05-28	168	420	2021-05-28		2	3	2	-1	-1		1	1
103-202-0169-1	202	2020-12-11	2021-12-17	371	12.2039	1	1	1	0		0		0		1	0	1	1952-07-15	1	2	3	2	2	0	1	0	3	68.4089	68.2	158.3	27.2159	0	3	0	1	2021-08-27	259	371	2021-08-27		2	3	1	-1	-1		1	1
103-202-0170-9	202	2020-12-15		169	5.55921	3	0	0	1	0	0		0		1	0	0	1972-07-15	0	1	2	3	1	2	1	1	3	48.4197	99.5	165.6	36.2829	3	7	1	1						3	3	3	0	0			1	44349
103-202-0171-7	202	2020-12-15	2022-03-14	454	12.4671	1	1	1	0		0		0		1	0	0	1977-07-15	1	0	1	3	2	1	1	0	3	43.4205	72.5	147.2	33.4597	1	8	0	1	2021-09-13	272	454	2021-09-13		3	3	1	-1	0		1	1
103-202-0172-5	202	2020-12-18	2021-12-17	364	11.9737	1	1	1	0		0		0		1	0	0	1950-07-15	1	2	3	1	2	0	2	0	3	70.4292	58	156	23.833	0	8	0	1	2021-07-09	203	364	2021-07-09		1	3	2	-1	-1		1	1
103-202-0173-3	202	2021-01-08	2022-02-18	406	12.4671	1	1	1	0		0		0		1	0	1	1955-07-15	1	2	3	2	1	1	1	0	2	65.4874	61.4	152.4	26.4362	2	7	0	1	2021-09-10	245	406	2021-09-10	2021-09-10	2	3	3	0	-1	1	1	1
103-202-0174-1	202	2021-01-08	2022-04-01	448	12.4671	1	1	1	0		0		0		1	0	0	1959-01-01	1	1	2	3	2	0	4	1	3	62.0215	88.3	158.3	35.237	0	8	0	1	2021-06-18	161	448	2021-06-18		1	3	1	-1	-1		1	1
103-202-0175-8	202	2021-01-13	2022-01-13	365	12.0066	1	1	1	0		0		0		1	0	1	1964-06-15	0	1	2	3	1	2	3	1	3	56.5813	91.8	163.6	34.2986	3	8	0	1	2021-07-08	176	365	2021-07-08	2021-07-08	3	3	3	0	0	1	1	1
103-202-0176-6	202	2021-01-13	2022-01-11	363	11.9408	1	1	1	0		0		0		1	0	0	1957-07-15	1	1	2	2	2	1	1	0	1	63.4998	64.3	156	26.4218	1	7	0	1	2021-07-06	174	363	2021-07-06		3	3	1	-1	0		1	1
103-202-0177-4	202	2021-01-14	2022-03-23	433	12.4671	1	1	1	0		0		0		1	0	0	1976-08-06	1	0	1	2	2	1	5	1	3	44.4416	65.6	151.4	28.6188	1	5	0	1	2021-07-08	175	433	2021-07-08		3	3	1	-1	0		1	1
103-202-0178-2	202	2021-01-15	2022-03-25	434	12.4671	1	1	1	0		0		0		1	0	0	1960-07-15	1	1	2	1	2	0	5	0	1	60.5045	42.1	141.2	21.1161	0	8	0	1	2021-07-16	182	434	2021-07-16		2	3	2	-1	-1		1	1
103-202-0179-0	202	2021-01-15	2022-02-04	385	12.4671	1	1	1	0		0		0		1	0	0	1960-09-15	1	1	2	1	2	0	4	1	1	60.3348	53.6	154.6	22.4257	0	4	0	1	2021-07-30	196	385	2021-07-30		2	3	2	-1	-1		1	1
103-202-0180-8	202	2021-01-15	2022-03-18	427	12.4671	1	1	1	0		0		0		1	0	0	1955-07-15	1	2	3	1	1	1	1	0	2	65.5066	49.2	147.3	22.6756	2	8	0	1	2021-07-09	175	427	2021-07-09	2021-07-09	2	3	3	0	-1	1	1	1
103-202-0181-6	202	2021-01-15	2022-03-18	427	12.4671	1	1	1	0		0		0		1	0	0	1958-06-25	0	1	2	1	2	0	1	2	3	62.5608	58.5	167.9	20.7517	0	7	0	1	2021-08-27	224	427	2021-08-27		1	3	2	-1	-1		1	1
103-202-0182-4	202	2021-01-15	2022-01-21	371	12.2039	1	1	1	0		0		0		1	0	0	1951-07-15	1	2	3	1	0	0	4	1	3	69.5068	54	157.8	21.686	0	8	0	1	2021-08-27	224	371		2021-08-27	1	2	3	-1	-1	1		1
103-202-0183-2	202	2021-01-15	2022-01-21	371	12.2039	1	1	1	0		0		0		1	0	0	1954-07-15	1	2	3	2	2	0	5	0	1	66.5062	62.2	151.1	27.2434	0	8	0	1	2021-07-09	175	371	2021-07-09		2	3	1	-1	-1		1	1
103-202-0184-0	202	2021-01-15		62	2.03947	3	0	0	1	0	0		0		1	0	0	1956-07-01	1	1	2	1	1	1	4	0	3	64.5431	54.5	150.9	23.9342	2	6	1	1						2	3	3	0	-1			1	44273
103-202-0185-7	202	2021-01-15	2022-01-28	378	12.4342	1	1	1	0		0		0		1	0	0	1969-12-04	1	1	2	3	2	0	4	0	3	51.1168	74.4	149.1	33.4671	0	8	0	1	2021-07-09	175	378	2021-07-09		2	3	2	-1	-1		1	1
103-202-0186-5	202	2021-01-22	2022-01-28	371	12.2039	1	1	1	0		0		0		1	0	0	1969-07-15	1	1	2	3	1	1	4	1	3	51.5243	72.7	153.5	30.8544	2	2	0	1	2021-07-16	175	371	2021-07-16	2021-07-16	2	3	3	0	-1	1	1	1
103-202-0187-3	202	2021-01-22	2022-02-11	385	12.4671	1	1	1	0		0		0		1	0	0	1957-07-15	1	1	2	1	1	1	1	1	2	63.5243	54	165	19.8347	2	6	0	1	2021-11-05	287	385	2021-11-05	2021-11-05	2	3	3	0	-1	1	1	1
103-202-0188-1	202	2021-01-22	2022-01-28	371	12.2039	1	1	1	0		0		0		1	0	0	1946-07-15	1	2	3	3	1	1	1	0	2	74.5252	88.8	154.9	37.0092	2	6	0	1	2021-09-03	224	371	2021-09-03	2021-09-03	2	3	3	0	-1	1	1	1
103-202-0189-9	202	2021-01-22	2022-02-04	378	12.4342	1	1	1	0		0		0		1	0	0	1960-07-15	1	1	2	2	2	0	4	1	1	60.5239	69.5	158.3	27.7347	0	6	0	1	2021-07-16	175	378	2021-07-16		2	3	1	-1	-1		1	1
103-202-0190-7	202	2021-01-29	2022-01-28	364	11.9737	1	1	1	0		0		0		1	0	0	1950-07-15	1	2	3	2	2	0	1	1	2	70.5442	52.6	143.5	25.5436	0	6	0	1	2021-09-17	231	364	2021-09-17		2	3	2	-1	-1		1	1
103-202-0191-5	202	2021-01-29	2022-02-25	392	12.4671	1	1	1	0		0		0		1	0	0	1957-07-15	1	1	2	3	2	0	4	1	3	63.5436	79.3	154	33.4373	0	6	0	1	2021-07-30	182	392	2021-07-30		2	3	1	-1	-1		1	1
103-202-0192-3	202	2021-01-29		311	10.2303	3	0	0	1	1	0		0		1	0	0	1958-12-30	1	1	2	3	2	0	5	1	2	62.0844	99.5	153.7	42.1187	0	6	2	1						2	3	2	-1	-1			1	44536
103-202-0193-1	202	2021-02-04	2022-02-07	368	12.1053	1	1	1	0		0		0		1	0	1	1970-10-10	0	1	2	2	0	1	1	1	3	50.3224	72	168.1	25.4799	1	4	0	1	2021-08-05	182	368		2021-08-05	3	1	3	-1	0	1		1
103-202-0194-9	202	2021-02-05	2022-02-25	385	12.4671	1	1	1	0		0		0		1	0	1	1951-01-01	1	2	3	2	2	1	1	1	2	70.0978	59.1	152.5	25.4125	1	8	0	1	2021-08-06	182	385	2021-08-06		3	3	1	-1	0		1	1
103-202-0195-6	202	2021-02-08	2022-02-10	367	12.0724	1	1	1	0		0		0		1	0	0	1978-09-18	1	0	1	3	2	1	1	1	3	42.394	89.7	162.1	34.1371	1	8	0	1	2021-09-20	224	367	2021-09-20		3	3	1	-1	0		1	1
103-202-0196-4	202	2021-02-08	2022-01-31	357	11.7434	1	1	1	0		0		0		1	0	0	1964-07-15	0	1	2	2	0	1	1	1	3	56.5707	83.9	172.7	28.1305	1	7	0	1	2021-08-02	175	357		2021-08-02	3	1	3	-1	0	1		1
103-202-0200-4	202	2021-02-12	2022-01-28	350	11.5132	1	1	1	0		0		0		1	0	0	1990-11-22	1	0	1	3	2	0	5	1	1	30.2266	96	160.3	37.3598	0	8	0	1	2021-10-29	259	350	2021-10-29		2	3	2	-1	-1		1	1
103-202-0201-2	202	2021-03-05	2022-03-22	125	4.11184	5	0	0	0		1	0	0		1	0	0	1991-10-01	1	0	1	3	0	0	5	2	3	29.4272	74.2	154	31.2869	0	8	0	1			382			2	1	3	-1	-1			1
103-202-0202-0	202	2021-03-05	2022-03-25	385	12.4671	1	1	1	0		0		0		1	0	0	1950-07-15	1	2	3	0	2	0	1	0	3	70.6401	46.7	159	18.4724	0	8	0	1	2021-09-17	196	385	2021-09-17		2	3	2	-1	-1		1	1
103-202-0203-8	202	2021-03-05	2022-03-11	371	12.2039	1	1	1	0		0		0		1	0	0	1952-07-15	1	2	3	3	2	0	1	0	2	68.6388	84.8	164.4	31.3756	0	6	0	1	2021-11-12	252	371	2021-11-12		2	3	1	-1	-1		1	1
103-202-0204-6	202	2021-03-05	2022-03-04	364	11.9737	1	1	1	0		0		0		1	0	0	1957-01-11	0	1	2	2	1	1	3	1	3	64.146	72.3	168	25.6165	2	8	0	1	2021-11-26	266	364	2021-11-26	2021-11-26	2	3	3	0	-1	1	1	1
103-202-0205-3	202	2021-03-05	2022-04-14	405	12.4671	1	1	1	0		0		0		1	0	0	1980-07-09	1	0	1	2	2	0	1	1	3	40.6553	65.8	157.5	26.5256	0	8	0	1	2021-11-12	252	405	2021-11-12		2	3	2	-1	-1		1	1
103-202-0206-1	202	2021-03-05	2022-03-25	385	12.4671	1	1	1	0		0		0		1	0	0	1976-05-05	0	0	1	1	2	0	5	1	3	44.8333	60.6	167	21.729	0	8	0	1	2021-11-12	252	385	2021-11-12		1	3	1	-1	-1		1	1
103-202-0207-9	202	2021-03-05	2022-03-04	364	11.9737	1	1	1	0		0		0		1	0	0	1961-08-15	1	1	2	3	2	0	4	1	3	59.5548	71.6	148	32.6881	0	7	0	1	2021-09-24	203	364	2021-09-24		2	3	2	-1	-1		1	1
103-202-0208-7	202	2021-03-10	2022-03-23	378	12.4342	1	1	1	0		0		0		1	0	1	1956-03-26	1	1	2	2	2	1	1	1	1	64.9564	68.5	159	27.0954	1	8	0	1	2021-12-08	273	378	2021-12-08		3	3	1	-1	0		1	1
103-202-0209-5	202	2021-03-12	2022-03-18	371	12.2039	1	1	1	0		0		0		1	0	0	1963-07-15	1	1	2	3	1	1	4	1	3	57.6599	81	160	31.6406	2	8	0	1	2021-09-03	175	371	2021-09-03	2021-09-03	2	3	3	0	-1	1	1	1
103-202-0210-3	202	2021-03-12	2022-04-08	392	12.4671	1	1	1	0		0		0		1	0	0	1948-07-15	1	2	3	2	2	0	4	0	2	72.6579	62.8	153.4	26.6876	0	3	0	1	2021-10-15	217	392	2021-10-15		2	3	2	-1	-1		1	1
103-202-0211-1	202	2021-03-12	2022-04-08	392	12.4671	1	1	1	0		0		0		1	0	0	1951-07-15	1	2	3	3	2	0	4	0	2	69.66	69.3	150	30.8	0	8	0	1	2021-11-12	245	392	2021-11-12		1	3	1	-1	-1		1	1
103-202-0212-9	202	2021-03-12	2022-04-08	392	12.4671	1	1	1	0		0		0		1	0	1	1940-07-15	1	2	3	2	2	0	2	1	2	80.658	55.9	142	27.7227	0	8	0	1	2021-10-15	217	392	2021-10-15		2	3	2	-1	-1		1	1
103-202-0213-7	202	2021-03-12	2022-03-04	357	11.7434	1	1	1	0		0		0		1	0	0	1956-07-15	1	1	2	1	2	0	1	1	1	64.6581	51.3	160.3	19.9641	0	8	0	1	2021-10-01	203	357	2021-10-01		2	3	1	-1	-1		1	1
103-202-0214-5	202	2021-03-15	2022-03-15	365	12.0066	1	1	1	0		0		0		1	0	1	1971-03-12	1	1	2	2	2	1	5	1	3	50.0106	68.3	159.7	26.78	1	8	0	1	2021-09-13	182	365	2021-09-13		3	3	1	-1	0		1	1
103-202-0215-2	202	2021-03-19	2022-03-04	350	11.5132	1	1	1	0		0		0		1	0	0	1958-01-01	1	1	2	3	2	0	1	0	3	63.2122	65.2	146.7	30.2961	0	6	0	1	2021-09-17	182	350	2021-09-17		2	3	1	-1	-1		1	1
103-202-0216-0	202	2021-03-19	2022-04-11	388	12.4671	1	1	1	0		0		0		1	0	1	1967-02-02	1	1	2	3	2	0	1	0	3	54.1254	98.4	165	36.1433	0	8	0	1	2021-09-03	168	388	2021-09-03		2	3	1	-1	-1		1	1
103-202-0217-8	202	2021-03-19	2022-03-04	350	11.5132	1	1	1	0		0		0		1	0	1	1938-03-15	1	2	3	0	2	0	1	0	2	83.0125	38.9	148	17.7593	0	8	0	1	2021-11-05	231	350	2021-11-05		2	3	2	-1	-1		1	1
103-202-0218-6	202	2021-03-19	2022-03-11	357	11.7434	1	1	1	0		0		0		1	0	0	1963-04-04	1	1	2	2	2	0	5	1	2	57.9585	64.9	148.5	29.4301	0	3	0	1	2021-08-27	161	357	2021-08-27		2	3	2	-1	-1		1	1
103-202-0219-4	202	2021-03-19	2022-03-22	368	12.1053	1	1	1	0		0		0		1	0	1	1969-02-26	1	1	2	2	2	0	5	1	2	52.0585	61.8	156.5	25.2325	0	7	0	1	2021-11-26	252	368	2021-11-26		2	3	1	-1	-1		1	1
103-202-0221-0	202	2021-03-23	2022-04-11	384	12.4671	1	1	1	0		0		0		1	0	0	1984-12-26	1	0	1	1	2	1	5	1	3	36.2394	56.2	158.7	22.3143	1	8	0	1	2021-09-28	189	384	2021-09-28		3	3	1	-1	0		1	1
103-202-0228-5	202	2021-03-30	2022-03-23	358	11.7763	1	1	1	0		0		0		1	0	0	1986-11-12	1	0	1	3	2	1	5	1	1	34.3802	93.6	162.6	35.4026	1	8	0	1	2021-11-18	233	358	2021-11-18		3	3	1	-1	0		1	1
103-203-0003-0	203	2020-10-09	2021-10-08	364	11.9737	1	1	1	0		0		0		2	0	1	1952-10-09	0	2	3	1	2	0	2	2	3	68.0008	61	168.5	21.4847	0	5	0	1	2021-04-06	179	364	2021-04-06		2	3	2	-1	-1		1	1
103-203-0009-7	203	2020-10-13	2021-10-08	360	11.8421	1	1	1	0		0		0		2	0	0	1978-06-16	1	0	1	2	0	0	3	1	3	42.328	73	165.6	26.6196	0	8	0	1	2021-07-06	266	360		2021-07-06	2	2	3	-1	-1	1		1
103-203-0010-5	203	2020-10-13	2021-10-22	374	12.3026	1	1	1	0		0		0		2	0	1	1964-02-28	0	1	2	1	1	1	3	3	3	56.6251	77.9	180.6	23.8837	2	8	0	1	2021-03-19	157	374	2021-03-19	2021-03-19	2	3	3	0	-1	1	1	1
103-203-0011-3	203	2020-10-13	2021-12-02	184	6.05263	1	0	0	0		1	0	0		2	0	1	1951-05-21	1	2	3	2	2	0	5	3	2	69.4	61.5	150.5	27.152	0	3	0	1			415			2	3	2	-1	-1			1
103-203-0015-4	203	2020-10-15	2021-12-15	426	12.4671	1	1	1	0		0		0		2	0	0	1957-10-15	1	1	2	2	2	1	5	0	1	63.0017	70	154	29.5159	1	8	0	1	2021-06-16	244	426	2021-06-16		3	3	2	-1	0		1	1
103-203-0016-2	203	2020-10-15	2021-10-07	357	11.7434	1	1	1	0		0		0		2	0	0	1968-12-30	1	1	2	0	2	1	1	1	1	51.7931	43.6	157	17.6883	1	5	0	1	2021-04-09	176	357	2021-04-09		3	3	1	-1	0		1	1
103-203-0017-0	203	2020-10-16	2021-10-01	350	11.5132	1	1	1	0		0		0		2	0	1	1950-10-16	1	2	3	3	2	0	2	0	1	70.0021	73.5	154.9	30.6326	0	4	0	1	2021-03-16	151	350	2021-03-16		2	3	2	-1	-1		1	1
103-203-0018-8	203	2020-10-16	2021-10-29	378	12.4342	1	1	1	0		0		0		2	0	1	1985-02-23	0	0	1	1	0	0	3	2	0	35.6449	58.2	154.9	24.2561	0	8	0	1	2021-03-19	154	378		2021-03-19	2	2	3	-1	-1	1		1
103-203-0019-6	203	2020-10-16	2021-10-08	357	11.7434	1	1	1	0		0		0		2	0	1	1954-04-24	0	2	3	2	2	0	2	2	3	66.4814	73.8	171.3	25.1502	0	0	0	1	2021-04-16	182	357	2021-04-16		2	3	2	-1	-1		1	1
103-203-0020-4	203	2020-10-16	2021-10-12	361	11.875	1	1	1	0		0		0		2	0	1	1941-12-08	1	2	3	3	2	0	2	2	2	78.8567	77.4	155.4	32.0508	0	8	0	1	2021-05-11	207	361	2021-05-11		2	3	2	-1	-1		1	1
103-203-0026-1	203	2020-10-20	2021-10-22	367	12.0724	1	1	1	0		0		0		2	0	1	1981-08-16	1	0	1	1	0	1	1	1	3	39.1794	57.6	158	23.0732	1	8	0	1	2021-03-30	161	367		2021-03-30	3	2	3	-1	0	1		1
103-203-0027-9	203	2020-10-20	2021-10-12	357	11.7434	1	1	1	0		0		0		2	0	1	1955-04-24	1	2	3	3	1	2	2	3	2	65.4929	80.5	160.1	31.406	3	6	0	1	2021-04-09	171	357	2021-04-09	2021-04-09	3	3	3	0	0	1	1	1
103-203-0028-7	203	2020-10-20	2021-11-02	378	12.4342	1	1	1	0		0		0		2	0	1	1971-11-12	0	1	2	2	2	1	3	1	3	48.9402	73.9	169.4	25.7524	1	8	0	1	2021-04-20	182	378	2021-04-20		3	3	2	-1	0		1	1
103-203-0031-1	203	2020-10-22	2021-10-22	365	12.0066	1	1	1	0		0		0		2	0	1	1970-01-01	1	1	2	3	2	1	2	1	3	50.8071	106.5	168.5	37.5102	1	4	0	1	2021-03-23	152	365	2021-03-23		3	3	1	-1	0		1	1
103-203-0032-9	203	2020-10-22	2021-10-15	358	11.7763	1	1	1	0		0		0		2	0	1	1951-08-09	0	2	3	1	2	1	2	3	3	69.2056	60	168.4	21.1576	1	5	0	1	2021-04-28	188	358	2021-04-28		3	3	2	-1	0		1	1
103-203-0033-7	203	2020-10-23		145	4.76974	2	0	0	0		1	0	0		2	0	1	1963-08-16	1	1	2	3	1	1	3	3	2	57.1889	75.1	157.5	30.2746	2	8	0	1						2	3	3	0	-1			1
103-203-0034-5	203	2020-10-23	2021-10-26	368	12.1053	1	1	1	0		0		0		2	0	1	1945-07-01	0	2	3	2	1	1	2	1	3	75.3136	62	152.6	26.6246	2	4	0	1	2021-04-20	179	368	2021-04-20	2021-04-20	2	3	3	0	-1	1	1	1
103-203-0035-2	203	2020-10-23	2021-10-22	364	11.9737	1	1	1	0		0		0		2	0	1	1949-01-07	0	2	3	2	1	1	2	3	2	71.7928	68.9	158.6	27.3913	2	6	0	1	2021-04-20	179	364	2021-04-20	2021-04-20	2	3	3	0	-1	1	1	1
103-203-0036-0	203	2020-10-23	2021-10-12	354	11.6447	1	1	1	0		0		0		2	0	1	1960-07-01	0	1	2	1	1	1	5	1	3	60.3131	66.9	164.1	24.8433	2	8	0	1	2021-04-27	186	354	2021-04-27	2021-04-27	1	3	3	0	-1	1	1	1
103-203-0039-4	203	2020-10-27	2021-10-01	339	11.1513	1	1	1	0		0		0		2	0	1	1960-01-01	0	1	2	2	1	1	1	1	3	60.8221	88.6	177	28.2805	2	7	0	1	2021-03-30	154	339	2021-03-30	2021-03-30	1	3	3	0	-1	1	1	1
103-203-0040-2	203	2020-10-27	2021-11-26	395	12.4671	1	1	1	0		0		0		2	0	1	1979-07-16	0	0	1	1	0	0	3	3	3	41.2849	79.1	178.6	24.7978	0	8	0	1	2021-07-13	259	395		2021-07-13	1	2	3	-1	-1	1		1
103-203-0041-0	203	2020-10-27	2021-12-02	139	4.57237	1	0	0	0		1	0	0		2	0	1	1947-01-01	0	2	3	1	1	1	2	3	3	73.8216	76.6	176.9	24.4778	2	5	0	1			401			2	3	3	0	-1			1
103-203-0042-8	203	2020-10-27	2021-10-01	339	11.1513	1	1	1	0		0		0		2	0	1	1971-10-27	0	1	2	2	0	0	4	3	3	49.0031	80.5	167	28.8644	0	8	0	1	2021-04-23	178	339		2021-04-23	2	2	3	-1	-1	1		1
103-203-0043-6	203	2020-10-30	2021-10-22	357	11.7434	1	1	1	0		0		0		2	0	1	1972-08-26	0	1	2	1	1	1	3	1	3	48.1787	65.4	166.5	23.5912	2	0	0	1	2021-04-23	175	357	2021-04-23	2021-04-23	2	3	3	0	-1	1	1	1
103-203-0044-4	203	2020-10-30	2021-10-26	361	11.875	1	1	1	0		0		0		2	0	1	1956-01-12	0	1	2	2	1	1	2	1	3	64.8004	81.7	176	26.3753	2	7	0	1	2021-04-23	175	361	2021-04-23	2021-04-23	2	3	3	0	-1	1	1	1
103-203-0045-1	203	2020-10-30	2021-11-09	375	12.3355	1	1	1	0		0		0		2	0	1	1965-10-08	1	1	2	3	1	1	5	2	3	55.0619	71.6	153	30.5865	2	8	0	1	2021-03-30	151	375	2021-03-30	2021-03-30	1	3	3	0	-1	1	1	1
103-203-0046-9	203	2020-10-30	2021-12-14	188	6.18421	5	0	0	0		1	0	0		2	0	1	1960-10-08	1	1	2	2	0	1	2	1	1	60.0614	70.6	158	28.2807	1	7	0	1			410			3	2	3	-1	0			1
103-203-0049-3	203	2020-11-02		457	12.4671	2	0	0	0		0		1	1	2	0	1	1956-11-02	1	1	2	2	2	1	1	1	2	64.0009	69.4	157	28.1553	1	5	0	1	2021-04-19	168		2021-04-19		3	3	1	-1	0		1	1
103-203-0052-7	203	2020-11-03	2021-11-26	388	12.4671	1	1	1	0		0		0		2	0	1	1948-05-30	1	2	3	3	1	1	2	3	1	72.4306	89	154.6	37.2367	2	5	0	1	2021-04-30	178	388	2021-04-30	2021-04-30	2	3	3	0	-1	1	1	1
103-203-0053-5	203	2020-11-03	2021-10-29	360	11.8421	1	1	1	0		0		0		2	0	1	1954-12-05	1	2	3	2	1	1	2	1	2	65.9146	61.4	156.6	25.0371	2	8	0	1	2021-04-20	168	360	2021-04-20	2021-04-20	2	3	3	0	-1	1	1	1
103-203-0054-3	203	2020-11-03	2021-11-09	371	12.2039	1	1	1	0		0		0		2	0	1	1970-11-03	1	1	2	2	0	0	3	1	3	50.0024	79.3	171.7	26.8988	0	7	0	1	2021-04-06	154	371		2021-04-06	2	2	3	-1	-1	1		1
103-203-0055-0	203	2020-11-04	2021-11-05	366	12.0395	1	1	1	0		0		0		2	0	0	1967-01-07	1	1	2	3	2	1	2	1	2	53.8268	89.5	155	37.2529	1	5	0	1	2021-05-03	180	366	2021-05-03		3	3	2	-1	0		1	1
103-203-0060-0	203	2020-11-05	2021-11-05	365	12.0066	1	1	1	0		0		0		2	0	1	1955-08-16	1	2	3	3	2	1	4	1	2	65.2246	84.4	151.2	36.9181	1	7	0	1	2021-05-05	181	365	2021-05-05		3	3	2	-1	0		1	1
103-203-0062-6	203	2020-11-06	2021-11-26	385	12.4671	1	1	1	0		0		0		2	0	1	1945-11-06	1	2	3	2	2	0	5	1	2	75.0015	65	155.1	27.0203	0	5	0	1	2021-04-23	168	385	2021-04-23		1	3	1	-1	-1		1	1
103-203-0063-4	203	2020-11-06	2021-11-09	368	12.1053	1	1	1	0		0		0		2	0	1	1965-07-01	1	1	2	1	1	1	5	2	3	55.352	64	162.3	24.2965	2	7	0	1	2021-04-23	168	368	2021-04-23	2021-04-23	2	3	3	0	-1	1	1	1
103-203-0065-9	203	2020-11-09	2021-12-21	407	12.4671	1	1	1	0		0		0		2	0	0	1979-11-09	1	0	1	1	2	1	5	1	2	41.0029	54.8	155.9	22.547	1	5	0	1	2021-04-23	165	407	2021-04-23		3	3	1	-1	0		1	1
103-203-0067-5	203	2020-11-10	2021-11-02	357	11.7434	1	1	1	0		0		0		2	0	1	1960-07-04	1	1	2	2	1	1	2	1	3	60.3539	63.7	150.7	28.0487	2	8	0	1	2021-05-25	196	357	2021-05-25	2021-05-25	2	3	3	0	-1	1	1	1
103-203-0068-3	203	2020-11-10	2022-02-08	455	12.4671	1	1	1	0		0		0		2	0	1	1946-11-06	0	2	3	1	1	1	2	3	3	74.0132	65.1	171.4	22.1595	2	7	0	1	2021-04-16	157	455	2021-04-16	2021-04-16	2	3	3	0	-1	1	1	1
103-203-0072-5	203	2020-11-11	2021-11-10	364	11.9737	1	1	1	0		0		0		2	0	1	1963-03-23	1	1	2	3	1	2	3	1	3	57.6412	110	170.5	37.8394	3	7	0	1	2021-05-12	182	364	2021-05-12	2021-05-12	3	3	3	0	0	1	1	1
103-203-0073-3	203	2020-11-12	2021-11-10	363	11.9408	1	1	1	0		0		0		2	0	1	1960-11-10	0	1	2	2	2	1	2	1	3	60.0061	83.4	170.5	28.6891	1	8	0	1	2021-05-12	181	363	2021-05-12		3	3	1	-1	0		1	1
103-203-0075-8	203	2020-11-12	2021-11-08	361	11.875	1	1	1	0		0		0		2	0	0	1964-01-15	1	1	2	2	2	1	3	1	1	56.8278	70.1	161	27.0437	1	4	0	1	2021-05-12	181	361	2021-05-12		3	3	2	-1	0		1	1
103-203-0076-6	203	2020-11-13	2022-01-19	432	12.4671	1	1	1	0		1	1	0		2	0	1	1960-09-05	1	1	2	2	1	1	2	2	3	60.1896	64.1	153	27.3826	2	7	0	1	2021-07-16	245	432	2021-07-16	2021-07-16	1	3	3	0	-1	1	1	1
103-203-0077-4	203	2020-11-13	2021-11-09	361	11.875	1	1	1	0		0		0		2	0	0	1973-09-05	1	1	2	2	2	1	3	1	2	47.1904	63.4	154.6	26.5259	1	7	0	1	2021-05-12	180	361	2021-05-12		3	3	1	-1	0		1	1
103-203-0078-2	203	2020-11-16	2021-12-16	395	12.4671	1	1	1	0		0		0		2	0	0	1957-05-17	0	1	2	1	2	1	3	1	3	63.5023	55.9	168.1	19.7823	1	5	0	1	2021-05-17	182	395	2021-05-17		3	3	2	-1	0		1	1
103-203-0081-6	203	2020-11-16	2021-11-16	365	12.0066	1	1	1	0		0		0		2	0	0	1978-11-16	1	0	1	3	0	1	3	1	1	42.0024	77.2	148	35.2447	1	1	0	1	2021-05-18	183	365		2021-05-18	3	2	3	-1	0	1		1
103-203-0086-5	203	2020-11-19		356	11.7105	3	1	0	1	1	0		0		2	0	0	1957-01-01	1	1	2	2	2	1	3	0	3	63.8831	60.1	155	25.0156	1	6	2	1	2021-05-19	181		2021-05-19		3	3	2	-1	0		1	1	44510
103-203-0088-1	203	2020-11-19	2022-02-18	456	12.4671	1	1	1	0		0		0		2	0	0	1969-02-21	1	1	2	1	2	1	3	1	3	51.7437	53.9	155	22.435	1	5	0	1	2021-05-19	181	456	2021-05-19		3	3	1	-1	0		1	1
103-203-0089-9	203	2020-11-20	2021-11-30	375	12.3355	1	1	1	0		0		0		2	0	1	1948-07-18	1	2	3	3	1	1	1	3	2	72.3429	87.3	161.5	33.471	2	8	0	1	2021-04-23	154	375	2021-04-23	2021-04-23	2	3	3	0	-1	1	1	1
103-203-0090-7	203	2020-11-23	2021-12-23	395	12.4671	1	1	1	0		0		0		2	0	1	1965-11-23	1	1	2	3	2	1	3	0	3	55.0013	80.4	160.2	31.3279	1	8	0	1	2021-06-08	197	395	2021-06-08		3	3	2	-1	0		1	1
103-203-0091-5	203	2020-11-23	2021-11-02	344	11.3158	1	1	1	0		0		0		2	0	1	1968-11-01	1	1	2	3	2	1	3	1	3	52.061	90.7	163	34.1375	1	8	0	1	2021-05-11	169	344	2021-05-11		3	3	2	-1	0		1	1
103-203-0094-9	203	2020-11-23	2021-11-23	365	12.0066	1	1	1	0		0		0		2	0	0	1962-11-23	0	1	2	1	2	1	3	3	3	58.0025	64	175.2	20.8503	1	8	0	1	2021-08-24	274	365	2021-08-24		3	3	1	-1	0		1	1
103-203-0095-6	203	2020-11-24	2021-11-22	363	11.9408	1	1	1	0		0		0		2	0	0	1970-11-20	1	1	2	1	2	1	3	1	2	50.0129	48	154	20.2395	1	7	0	1	2021-05-24	181	363	2021-05-24		3	3	1	-1	0		1	1
103-203-0096-4	203	2020-11-24	2021-11-23	364	11.9737	1	1	1	0		0		0		2	0	1	1946-10-23	0	2	3	1	1	1	2	1	3	74.0898	58.9	176.8	18.843	2	7	0	1	2021-05-18	175	364	2021-05-18	2021-05-18	2	3	3	0	-1	1	1	1
103-203-0106-1	203	2020-11-27	2022-01-21	420	12.4671	1	1	1	0		0		0		2	0	1	1945-06-10	1	2	3	1	1	1	2	2	3	75.4669	55.8	152.2	24.0882	2	8	0	1	2021-05-18	172	420	2021-05-18	2021-05-18	1	3	3	0	-1	1	1	1
103-203-0107-9	203	2020-11-27	2021-11-02	340	11.1842	1	1	1	0		0		0		2	0	1	1963-01-01	1	1	2	2	1	1	5	1	3	57.9064	57.9	145	27.5386	2	7	0	1	2021-05-28	182	340	2021-05-28	2021-05-28	1	3	3	0	-1	1	1	1
103-203-0109-5	203	2020-11-30	2021-11-30	365	12.0066	1	1	1	0		0		0		2	0	0	1979-12-29	1	0	1	3	2	1	4	1	1	40.9234	125.3	174.3	41.2436	1	5	0	1	2021-05-31	182	365	2021-05-31		3	3	1	-1	0		1	1
103-203-0111-1	203	2020-11-30	2021-11-26	361	11.875	1	1	1	0		0		0		2	0	0	1977-11-30	1	0	1	0	2	1	4	0	1	43.0017	43.6	157.9	17.4873	1	6	0	1	2021-05-28	179	361	2021-05-28		3	3	1	-1	0		1	1
103-203-0113-7	203	2020-12-01	2021-12-07	371	12.2039	1	1	1	0		0		0		2	0	1	1959-02-10	1	1	2	3	2	0	3	1	3	61.8077	85.7	156	35.2153	0	8	0	1	2021-05-04	154	371	2021-05-04		2	3	2	-1	-1		1	1
103-203-0114-5	203	2020-12-01	2021-12-07	371	12.2039	1	1	1	0		0		0		2	0	1	1974-04-05	1	1	2	3	2	0	3	1	3	46.6595	61.7	142.9	30.2149	0	7	0	1	2021-05-11	161	371	2021-05-11		2	3	2	-1	-1		1	1
103-203-0115-2	203	2020-12-01		276	9.07895	3	1	0	1	1	0		0		2	0	1	1955-01-01	0	2	3	2	1	1	5	2	3	65.9177	71.9	166	26.0923	2	4	2	1	2021-06-01	182		2021-06-01	2021-06-01	1	3	3	0	-1	1	1	1	44442
103-203-0117-8	203	2020-12-02	2021-12-02	365	12.0066	1	1	1	0		0		0		2	0	0	1963-11-25	1	1	2	3	2	1	3	1	3	57.0219	81.9	161.2	31.5176	1	8	0	1	2021-05-17	166	365	2021-05-17		3	3	1	-1	0		1	1
103-203-0123-6	203	2020-12-03	2021-12-03	365	12.0066	1	1	1	0		0		0		2	0	0	1974-01-12	1	1	2	3	2	1	1	1	2	46.892	88.8	160.4	34.5147	1	7	0	1	2021-06-03	182	365	2021-06-03		3	3	1	-1	0		1	1
103-203-0125-1	203	2020-12-04	2021-12-10	371	12.2039	1	1	1	0		0		0		2	0	1	1963-08-22	1	1	2	3	1	1	3	1	3	57.2875	77.4	156	31.8047	2	5	0	1	2021-05-11	158	371	2021-05-11	2021-05-11	2	3	3	0	-1	1	1	1
103-203-0126-9	203	2020-12-04	2021-12-24	385	12.4671	1	1	1	0		0		0		2	0	1	1971-09-10	0	1	2	1	2	0	3	2	3	49.2357	74.2	179.2	23.1062	0	3	0	1	2021-06-04	182	385	2021-06-04		2	3	2	-1	-1		1	1
103-203-0127-7	203	2020-12-04	2022-01-18	410	12.4671	1	1	1	0		0		0		2	0	1	1946-12-25	0	2	3	3	2	0	2	1	3	73.9449	78.1	156.8	31.7657	0	8	0	1	2021-05-11	158	410	2021-05-11		2	3	1	-1	-1		1	1
103-203-0132-7	203	2020-12-08	2021-11-19	346	11.3816	1	1	1	0		0		0		2	0	1	1968-04-21	0	1	2	2	2	0	3	2	3	52.6335	70	165.3	25.6184	0	5	0	1	2021-05-11	154	346	2021-05-11		2	3	1	-1	-1		1	1
103-203-0134-3	203	2020-12-10	2021-12-10	365	12.0066	1	1	1	0		0		0		2	0	0	1971-05-07	1	1	2	1	2	1	1	1	3	49.5969	47.1	152.7	20.1996	1	8	0	1	2021-06-11	183	365	2021-06-11		3	3	1	-1	0		1	1
103-203-0137-6	203	2020-12-11	2020-12-11	0	0	4	0	0	0		0		0		2	0	1	1950-06-15	0	2	3	1	1	1	2	1	3	70.4922	59.1	167.2	21.1405	0	7	0	1						2	3	3	0	-1
103-203-0137-6	203	2020-12-11				4									2	0	1	1950-06-15	0	2	3	1	1	1	2	1	3	70.4922	59.1	167.2	21.1405	2	7	0	1						2	3	3	0	-1			1
103-203-0138-4	203	2020-12-11	2021-12-21	375	12.3355	1	1	1	0		0		0		2	0	1	1960-11-30	1	1	2	3	1	1	5	2	2	60.031	86.8	166.9	31.1607	2	8	0	1	2021-10-12	305	375	2021-10-12	2021-10-12	2	3	3	0	-1	1	1	1
103-203-0139-2	203	2020-12-11	2021-11-30	354	11.6447	1	1	1	0		0		0		2	0	1	1969-06-06	1	1	2	1	1	1	3	1	3	51.5164	61.7	160.5	23.9516	2	4	0	1	2021-06-04	175	354	2021-06-04	2021-06-04	2	3	3	0	-1	1	1	1
103-203-0140-0	203	2020-12-14	2021-12-10	361	11.875	1	1	1	0		0		0		2	0	0	1975-10-14	1	1	2	3	2	1	5	3	2	45.1697	72	154.1	30.3199	1	8	0	1	2021-10-12	302	361	2021-10-12		3	3	2	-1	0		1	1
103-203-0145-9	203	2020-12-15	2021-11-30	350	11.5132	1	1	1	0		0		0		2	0	1	1957-05-04	0	1	2	1	1	2	3	0	3	63.6175	74.7	185.5	21.7086	3	7	0	1	2021-05-21	157	350	2021-05-21	2021-05-21	3	3	3	0	0	1	1	1
103-203-0146-7	203	2020-12-15	2021-12-10	360	11.8421	1	1	1	0		0		0		2	0	1	1958-04-24	0	1	2	2	0	0	2	3	3	62.6457	78.3	173.9	25.8918	0	8	0	1	2021-06-08	175	360		2021-06-08	1	2	3	-1	-1	1		1
103-203-0147-5	203	2020-12-15	2021-12-10	360	11.8421	1	1	1	0		0		0		2	0	1	1980-09-25	1	0	1	3	2	0	3	1	1	40.2227	75.9	150	33.7333	0	7	0	1	2021-06-04	171	360	2021-06-04		2	3	2	-1	-1		1	1
103-203-0148-3	203	2020-12-16	2022-03-16	455	12.4671	1	1	1	0		0		0		2	0	0	1980-10-17	0	0	1	1	2	1	3	0	3	40.1649	61	170	21.1073	1	8	0	1	2021-06-15	181	455	2021-06-15		3	3	1	-1	0		1	1
103-203-0152-5	203	2020-12-16	2021-12-13	362	11.9079	1	1	1	0		0		0		2	0	0	1966-12-04	1	1	2	1	0	1	3	1	1	54.0354	57.2	157	23.2058	1	6	0	1	2021-06-11	177	362		2021-06-11	3	2	3	-1	0	1		1
103-203-0158-2	203	2020-12-18	2021-12-07	354	11.6447	1	1	1	0		0		0		2	0	1	1952-02-25	0	2	3	1	0	0	2	3	3	68.8139	73.5	178.2	23.1458	0	8	0	1	2021-05-21	154	354		2021-05-21	2	2	3	-1	-1	1		1
103-203-0159-0	203	2020-12-18	2021-12-02	318	10.4605	1	1	1	0		1	1	0		2	0	1	1963-05-15	0	1	2	2	1	1	3	1	3	57.597	82.7	176.6	26.517	2	7	0	1	2021-06-04	168	349	2021-06-04	2021-06-04	2	3	3	0	-1	1	1	1
103-203-0160-8	203	2020-12-21	2021-12-21	365	12.0066	1	1	1	0		0		0		2	0	0	1958-07-27	1	1	2	3	2	1	5	1	1	62.4045	88.2	164	32.793	1	7	0	1	2021-06-21	182	365	2021-06-21		3	3	1	-1	0		1	1
103-203-0161-6	203	2020-12-22	2022-03-11	444	12.4671	1	0	0	0		0		0		2	0	1	1944-03-01	1	2	3	3	1	1	1	0	2	76.8113	71.5	149.2	32.1195	2	7	0	1			444			2	3	3	0	-1			1
103-203-0162-4	203	2020-12-23	2021-12-23	365	12.0066	1	1	1	0		0		0		2	0	0	1954-11-04	1	2	3	3	2	1	1	1	2	66.1365	106	166.5	38.2364	1	7	0	1	2021-06-23	182	365	2021-06-23		3	3	1	-1	0		1	1
103-203-0163-2	203	2020-12-28	2022-01-03	371	12.2039	1	1	1	0		0		0		2	0	0	1967-11-22	1	1	2	3	1	2	5	1	2	53.1014	85	156.3	34.7937	3	7	0	1	2021-07-27	211	371	2021-07-27	2021-07-27	3	3	3	0	0	1	1	1
103-203-0164-0	203	2020-12-29	2021-12-03	339	11.1513	1	1	1	0		0		0		2	0	1	1960-06-30	1	1	2	2	2	0	2	2	2	60.4991	61.2	153.6	25.9399	0	8	0	1	2021-06-01	154	339	2021-06-01		2	3	1	-1	-1		1	1
103-203-0165-7	203	2020-12-29	2022-01-27	394	12.4671	1	0	0	0		0		0		2	0	1	1968-04-24	1	1	2	2	1	1	1	1	3	52.6826	61.2	153.6	25.9399	2	7	0	1			394			2	3	3	0	-1			1
103-203-0166-5	203	2020-12-29	2022-01-21	388	12.4671	1	1	1	0		0		0		2	0	1	1955-07-01	1	2	3	1	1	1	2	2	3	65.4986	59.2	162.1	22.5297	2	5	0	1	2021-06-18	171	388	2021-06-18	2021-06-18	2	3	3	0	-1	1	1	1
103-203-0167-3	203	2020-12-30	2022-03-25	450	12.4671	1	0	0	0		0		0		2	0	1	1975-02-07	1	1	2	3	0	1	3	2	3	45.8957	100	167	35.8564	1	8	0	1	2021-07-09		450			3	2	3	-1	0			1
103-203-0168-1	203	2021-01-04	2022-01-04	365	12.0066	1	1	1	0		0		0		2	0	0	1988-09-08	1	0	1	2	0	1	3	1	0	32.324	62.3	156	25.5999	1	7	0	1	2021-07-02	179	365		2021-07-02	3	2	3	-1	0	1		1
103-203-0169-9	203	2021-01-05	2022-01-18	378	12.4342	1	1	1	0		0		0		2	0	1	1962-02-05	1	1	2	2	0	0	3	1	3	58.9167	64.8	156	26.6272	0	8	0	1	2021-08-03	210	378		2021-08-03	2	2	3	-1	-1	1		1
103-203-0170-7	203	2021-01-05	2022-01-21	381	12.4671	1	1	1	0		0		0		2	0	1	1954-07-01	1	2	3	2	2	0	3	1	1	66.5171	67.4	150	29.9556	0	8	0	1	2021-07-13	189	381	2021-07-13		1	3	1	-1	-1		1	1
103-203-0171-5	203	2021-01-08	2022-01-04	361	11.875	1	1	1	0		0		0		2	0	1	1944-09-23	1	2	3	2	1	1	2	1	2	76.2935	75	160.5	29.1146	2	5	0	1	2021-06-08	151	361	2021-06-08	2021-06-08	1	3	3	0	-1	1	1	1
103-203-0172-3	203	2021-01-08	2022-01-25	382	12.4671	1	1	1	0		0		0		2	0	1	1963-12-24	0	1	2	1	1	1	5	3	3	57.044	65.1	169.5	22.659	2	7	0	1	2021-07-23	196	382	2021-07-23	2021-07-23	2	3	3	0	-1	1	1	1
103-203-0173-1	203	2021-01-15	2022-01-07	357	11.7434	1	1	1	0		0		0		2	0	1	1962-07-01	1	1	2	2	2	0	3	3	0	58.544	69	165	25.3444	0	8	0	1	2021-07-09	175	357	2021-07-09		2	3	2	-1	-1		1	1
103-203-0174-9	203	2021-01-19	2022-01-28	374	12.3026	1	1	1	0		0		0		2	0	1	1957-09-23	1	1	2	2	0	0	5	2	2	63.3244	67.7	159.3	26.6782	0	8	0	1	2021-11-26	311	374		2021-11-26	2	2	3	-1	-1	1		1
103-203-0175-6	203	2021-01-19	2022-02-03	380	12.4671	1	1	1	0		0		0		2	0	0	1962-09-02	1	1	2	3	1	1	5	2	3	58.3827	84.8	162	32.3121	2	8	0	1	2021-07-23	185	380	2021-07-23	2021-07-23	2	3	3	0	-1	1	1	1
103-203-0176-4	203	2021-01-19	2022-04-19	455	12.4671	1	1	1	0		0		0		2	0	0	1958-05-09	1	1	2	1	2	0	3	2	3	62.7005	56.3	155	23.4339	0	2	0	1	2021-07-23	185	455	2021-07-23		2	3	2	-1	-1		1	1
103-203-0177-2	203	2021-01-20	2022-04-21	456	12.4671	1	1	1	0		0		0		2	0	0	1958-12-06	0	1	2	3	2	1	2	1	3	62.1255	83.5	166.1	30.2655	1	7	0	1	2021-10-08	261	456	2021-10-08		3	3	2	-1	0		1	1
103-203-0178-0	203	2021-01-22		14	0.460526	3	0	0	1	0	0		0		2	0	1	1945-01-01	0	2	3	1	2	0	2	3	3	76.0584	69.2	168.2	24.4599	0	7	1	1						2	3	2	-1	-1			1	44232
103-203-0179-8	203	2021-01-22	2022-01-11	354	11.6447	1	1	1	0		0		0		2	0	1	1952-01-01	1	2	3	0	2	0	3	0	3	69.0606	36.7	143.5	17.8222	0	7	0	1	2021-07-02	161	354	2021-07-02		2	3	2	-1	-1		1	1
103-203-0180-6	203	2021-01-22	2022-01-06	82	2.69737	5	0	0	0		1	0	0		2	0	1	1953-08-17	0	2	3	1	1	1	2	3	3	67.4344	58.7	164	21.8248	2	0	0	1			349			2	3	3	0	-1			1
103-203-0181-4	203	2021-01-26	2022-01-28	367	12.0724	1	1	1	0		0		0		2	0	1	1955-06-12	1	2	3	1	2	0	3	3	3	65.6274	65.9	166.4	23.8001	0	6	0	1	2021-11-09	287	367	2021-11-09		2	3	1	-1	-1		1	1
103-203-0182-2	203	2021-01-28	2022-02-25	393	12.4671	1	1	1	0		0		0		2	0	0	1961-09-24	0	1	2	1	0	1	1	2	3	59.3468	70	169.5	24.3646	1	1	0	1	2021-07-26	179	393		2021-07-26	3	2	3	-1	0	1		1
103-203-0183-0	203	2021-01-29	2022-04-22	448	12.4671	1	1	1	0		0		0		2	0	1	1973-05-12	1	1	2	3	0	0	3	3	3	47.7186	71.2	149.2	31.9847	0	8	0	1	2021-07-02	154	448		2021-07-02	2	2	3	-1	-1	1		1
103-203-0184-8	203	2021-01-29	2022-01-07	343	11.2829	1	0	1	0		0		0		2	0	1	1967-12-19	1	1	2	1	0	0	1	3	3	53.1151	59.4	174.5	19.5072	0	4	0	1			343			2	2	3	-1	-1			1
103-203-0185-5	203	2021-02-01	2022-01-07	340	11.1842	1	1	1	0		0		0		2	0	1	1976-12-12	1	0	1	2	2	1	3	1	1	44.1402	72	161.7	27.5367	1	7	0	1	2021-07-30	179	340	2021-07-30		3	3	2	-1	0		1	1
103-203-0186-3	203	2021-02-02	2022-01-07	339	11.1513	1	1	1	0		0		0		2	0	1	1954-01-25	1	2	3	3	2	0	1	1	2	67.0232	73.7	156	30.2844	0	7	0	1	2021-07-27	175	339	2021-07-27		2	3	2	-1	-1		1	1
103-203-0187-1	203	2021-02-02	2022-01-21	353	11.6118	1	1	1	0		0		0		2	0	1	1960-04-13	1	1	2	1	2	0	3	1	2	60.8084	47.3	143.5	22.9698	0	8	0	1	2021-07-27	175	353	2021-07-27		1	3	2	-1	-1		1	1
103-203-0188-9	203	2021-02-02	2022-03-08	399	12.4671	1	1	1	0		0		0		2	0	1	1970-01-25	0	1	2	2	2	0	5	1	3	51.0233	81.9	174.6	26.8655	0	8	0	1	2021-08-03	182	399	2021-08-03		2	3	1	-1	-1		1	1
103-203-0189-7	203	2021-02-02	2022-01-27	239	7.86184	1	0	0	0		1	1	0		2	0	1	1963-03-02	1	1	2	2	2	0	1	1	3	57.9258	59.2	143.6	28.7087	0	7	0	1			359			2	3	2	-1	-1			1
103-203-0190-5	203	2021-02-05	2022-02-08	368	12.1053	1	1	1	0		0		0		2	0	1	1955-09-15	1	2	3	3	2	0	2	2	2	65.3944	68.3	149.4	30.5999	0	7	0	1	2021-07-09	154	368	2021-07-09	2021-07-09	2	3	2	-1	-1	1	1	1
103-203-0191-3	203	2021-02-05	2022-01-25	354	11.6447	1	1	1	0		0		0		2	0	1	1946-06-30	1	2	3	3	1	1	1	1	2	74.6048	79.9	162.1	30.4075	2	1	0	1	2021-07-30	175	354	2021-07-30	2021-07-30	2	3	3	0	-1	1	1	1
103-203-0192-1	203	2021-02-05	2022-01-28	357	11.7434	1	1	1	0		0		0		2	0	1	1964-08-04	1	1	2	3	2	1	5	1	3	56.5077	79.3	161.5	30.4038	1	8	0	1	2021-07-30	175	357	2021-07-30		3	3	1	-1	0		1	1
103-203-0193-9	203	2021-02-12	2022-01-24	346	11.3816	1	1	1	0		0		0		2	0	1	1955-01-01	1	2	3	2	0	1	3	1	2	66.1173	65	155	27.0552	1	8	0	1	2021-07-22	160	346		2021-07-22	3	2	3	-1	0	1		1
103-203-0194-7	203	2021-02-12	2021-03-12	27	1	4	0	0	0		0		0		2	0	1	1968-04-25	1	1	2	2	2	0	3	1	1	52.8034	62.5	156.4	25.5509	1	7	0	1						2	3	2	-1	-1
103-203-0194-7	203	2021-02-12				4									2	0	1	1968-04-25	1	1	2	2	2	0	3	1	1	52.8034	62.5	156.4	25.5509	0	7	0	1						2	3	2	-1	-1			1
103-203-0195-4	203	2021-02-16	2022-02-22	371	12.2039	1	1	1	0		0		0		2	0	1	1950-08-01	0	2	3	3	2	0	2	2	3	70.5471	80.4	150	35.7333	0	3	0	1	2021-08-20	185	371	2021-08-20		2	3	2	-1	-1		1	1
103-203-0196-2	203	2021-02-16	2022-04-13	421	12.4671	1	1	1	0		0		0		2	0	0	1957-04-22	1	1	2	2	2	1	5	2	2	63.8232	73.9	163.2	27.7462	1	4	0	1	2021-08-26	191	421	2021-08-26		3	3	1	-1	0		1	1
103-203-0197-0	203	2021-03-05	2022-03-22	382	12.4671	1	1	1	0		0		0		2	0	1	1968-09-12	0	1	2	1	1	1	3	1	3	52.4772	67.6	174.6	22.1747	2	8	0	1	2021-08-10	158	382	2021-08-10	2021-08-10	2	3	3	0	-1	1	1	1
103-203-0198-8	203	2021-03-05	2022-03-22	382	12.4671	1	1	1	0		0		0		2	0	1	1957-07-01	1	1	2	2	2	0	4	1	3	63.6778	66.9	157.8	26.8666	0	5	0	1	2021-08-24	172	382	2021-08-24		1	3	1	-1	-1		1	1
103-203-0199-6	203	2021-03-05	2022-02-25	357	11.7434	1	1	1	0		0		0		2	0	1	1947-07-01	1	2	3	1	2	0	1	2	2	73.6794	64	162.1	24.3564	0	5	0	1	2021-08-10	158	357	2021-08-10		2	3	1	-1	-1		1	1
103-203-0200-2	203	2021-03-09	2022-02-11	339	11.1513	1	1	1	0		0		0		2	0	1	1966-09-30	0	1	2	3	1	2	3	2	3	54.4402	92.5	164.7	34.1	3	5	0	1	2021-08-10	154	339	2021-08-10	2021-08-10	3	3	3	0	0	1	1	1
103-203-0201-0	203	2021-03-12	2022-04-27	411	12.4671	1	1	1	0		0		0		2	0	1	1950-05-12	1	2	3	1	2	0	5	1	2	70.8345	50.2	148.5	22.7641	0	1	0	1	2021-09-10	182	411	2021-09-10		2	3	2	-1	-1		1	1
103-203-0202-8	203	2021-03-12	2022-04-25	409	12.4671	1	0	0	0		0		0		2	0	1	1952-10-05	1	2	3	3	2	0	2	2	2	68.4335	81.5	152.8	34.9069	0	6	0	1			409			2	3	2	-1	-1			1
103-203-0203-6	203	2021-03-16	2022-03-08	357	11.7434	1	1	1	0		0		0		2	0	1	1971-04-07	1	1	2	1	2	0	3	2	3	49.9419	67.3	164.5	24.8704	0	8	0	1	2021-08-24	161	357	2021-08-24		2	3	2	-1	-1		1	1
103-203-0204-4	203	2021-03-16	2022-04-25	405	12.4671	1	1	1	0		0		0		2	0	1	1963-11-26	0	1	2	1	0	0	3	3	3	57.3042	72.6	172.4	24.4265	0	6	0	1	2021-09-21	189	405		2021-09-21	2	2	3	-1	-1	1		1
103-203-0205-1	203	2021-03-16	2022-04-29	409	12.4671	1	1	1	0		0		0		2	0	1	1975-02-01	1	1	2	3	0	0	3	1	3	46.1203	109.2	176.6	35.014	0	8	0	1	2021-09-29	197	409		2021-09-29	2	2	3	-1	-1	1		1
103-203-0206-9	203	2021-03-16	2022-04-12	392	12.4671	1	1	1	0		0		0		2	0	1	1963-03-06	0	1	2	3	2	0	3	2	2	58.0301	101	175.1	32.9419	0	7	0	1	2021-09-03	171	392	2021-09-03		2	3	2	-1	-1		1	1
103-203-0207-7	203	2021-03-19	2022-03-08	354	11.6447	1	1	1	0		0		0		2	0	1	1961-05-11	1	1	2	3	1	1	3	1	3	59.8556	78.1	148.9	35.2259	2	8	0	1	2021-08-24	158	354	2021-08-24	2021-08-24	2	3	3	0	-1	1	1	1
103-203-0208-5	203	2021-03-19		56	1.84211	3	0	0	1	0	0		0		2	0	1	1957-04-15	0	1	2	3	2	0	3	0	3	63.9271	74.7	156.1	30.656	0	8	1	1						1	3	2	-1	-1			1	44330
103-203-0209-3	203	2021-03-19	2022-03-04	350	11.5132	1	1	1	0		0		0		2	0	1	1969-07-01	1	1	2	2	1	1	3	1	3	51.7164	75.7	161.2	29.1317	2	4	0	1	2021-09-17	182	350	2021-09-17	2021-09-17	1	3	3	0	-1	1	1	1
103-203-0210-1	203	2021-03-23	2022-03-14	336	11.0526	5	0	0	0		1	1	0		2	0	1	1948-04-20	0	2	3	1	2	0	2	2	3	72.9233	70	175	22.8571	0	6	0	1			356			2	3	1	-1	-1			1
103-203-0213-5	203	2021-03-24	2022-03-24	365	12.0066	1	1	1	0		0		0		2	0	1	1967-04-24	1	1	2	2	2	1	3	1	3	53.9174	75	162.5	28.4024	1	7	0	1	2021-09-24	184	365	2021-09-24		3	3	1	-1	0		1	1
103-203-0214-3	203	2021-03-24	2022-03-23	364	11.9737	1	1	1	0		0		0		2	0	0	1964-04-24	1	1	2	1	2	1	3	1	1	56.9155	46.5	154.4	19.5056	1	7	0	1	2021-10-21	211	364	2021-10-21		3	3	2	-1	0		1	1
103-203-0219-2	203	2021-03-29	2022-03-21	357	11.7434	1	1	1	0		0		0		2	0	0	1950-10-03	0	2	3	3	1	2	2	1	3	70.4868	90	169	31.5115	3	7	0	1	2021-09-10	165	357	2021-09-10	2021-09-10	3	3	3	0	0	1	1	1
103-203-0220-0	203	2021-03-30	2022-03-14	121	3.98026	1	0	0	0		1	0	0		2	0	1	1969-04-01	0	1	2	1	1	1	1	1	3	51.9953	70	170.3	24.1362	2	7	0	1			349			2	3	3	0	-1			1
103-203-0221-8	203	2021-03-30	2022-03-04	339	11.1513	1	1	1	0		0		0		2	0	1	1968-09-28	0	1	2	2	2	0	3	1	3	52.5019	78	167.2	27.9011	0	5	0	1	2021-09-03	157	339	2021-09-03		2	3	2	-1	-1		1	1
103-204-0001-2	204	2020-10-12	2022-01-10	455	12.4671	1	1	1	0		0		0		0	0	0	1978-10-22	1	0	1	2	2	1	3	1	2	41.9747	73.4	164	27.2903	1	7	0	1	2021-04-13	183	455	2021-04-13		3	3	2	-1	0		1	1
103-204-0009-5	204	2020-10-13	2021-11-23	406	12.4671	1	1	1	0		0		0		0	0	1	1964-09-07	0	1	2	1	1	2	3	1	1	56.0996	73.2	186.5	21.0452	3	4	0	1	2021-05-25	224	406	2021-05-25	2021-05-25	3	3	3	0	0	1	1	1
103-204-0010-3	204	2020-10-15	2021-10-15	365	12.0066	1	1	1	0		0		0		0	0	0	1959-12-10	0	1	2	1	0	0	3	2	3	60.8495	61.9	165	22.7365	0	7	0	1	2021-04-22	189	365		2021-04-22	2	2	3	-1	-1	1		1
103-204-0011-1	204	2020-10-15	2021-10-15	365	12.0066	1	1	1	0		0		0		0	0	0	1980-06-20	0	0	1	1	0	0	1	1	1	40.3212	53	168.5	18.6671	0	8	0	1	2021-06-30	258	365		2021-06-30	2	1	3	-1	-1	1		1
103-204-0012-9	204	2020-10-15	2021-11-02	383	12.4671	1	1	1	0		0		0		0	0	0	1962-07-15	1	1	2	3	2	0	4	1	3	58.2542	98	157	39.7582	0	6	0	1	2021-04-29	196	383	2021-04-29		2	3	2	-1	-1		1	1
103-204-0013-7	204	2020-10-15	2021-12-29	440	12.4671	1	1	1	0		0		0		0	0	0	1975-10-01	0	1	2	2	0	0	5	2	3	45.0414	72.4	164	26.9185	0	7	0	1	2021-07-05	263	440		2021-07-05	2	2	3	-1	-1	1		1
103-204-0017-8	204	2020-10-19	2021-11-01	378	12.4342	1	1	1	0		0		0		0	0	0	1973-09-16	1	1	2	1	2	1	4	1	3	47.092	55.3	157	22.435	1	7	0	1	2021-05-03	196	378	2021-05-03		3	3	1	-1	0		1	1
103-204-0020-2	204	2020-10-20	2021-10-18	363	11.9408	1	1	1	0		0		0		0	0	0	1965-08-28	1	1	2	3	2	1	3	2	3	55.1465	85	160	33.2031	1	8	0	1	2021-04-20	182	363	2021-04-20		3	3	2	-1	0		1	1
103-204-0024-4	204	2020-10-20	2022-01-17	454	12.4671	1	1	1	0		0		0		0	0	0	1967-07-13	1	1	2	3	2	1	2	3	1	53.2742	73	154	30.7809	1	8	0	1	2021-07-19	272	454	2021-07-19		3	3	2	-1	0		1	1
103-204-0029-3	204	2020-10-21	2022-01-17	453	12.4671	1	1	1	0		0		0		0	0	1	1968-07-15	1	1	2	3	2	1	3	1	1	52.2694	95.5	155	39.7503	1	8	0	1	2021-04-23	184	453	2021-04-23		3	3	2	-1	0		1	1
103-204-0030-1	204	2020-10-23	2021-10-29	371	12.2039	1	1	1	0		0		0		0	0	0	1969-06-25	0	1	2	1	0	0	1	1	1	51.3301	51.8	159	20.4897	0	1	0	1	2021-04-23	182	371		2021-04-23	2	2	3	-1	-1	1		1
103-204-0031-9	204	2020-10-23	2021-12-16	419	12.4671	1	1	1	0		0		0		0	0	0	1986-02-22	1	0	1	2	0	0	3	1	1	34.6676	77.5	162.3	29.4215	0	6	0	1	2021-07-22	272	419		2021-07-22	2	2	3	-1	-1	1		1
103-204-0040-0	204	2020-10-27	2021-10-27	365	12.0066	1	1	1	0		0		0		0	0	0	1977-11-11	1	0	1	2	2	1	5	1	3	42.9605	63.7	155.5	26.3438	1	8	0	1	2021-04-28	183	365	2021-04-28		3	3	1	-1	0		1	1
103-204-0049-1	204	2020-11-03	2021-11-18	380	12.4671	1	1	1	0		0		0		0	0	0	1957-01-01	1	1	2	3	2	1	5	0	2	63.8395	79.8	158	31.966	1	6	0	1	2021-05-21	199	380	2021-05-21		3	3	2	-1	0		1	1
103-204-0054-1	204	2020-11-04	2021-11-02	363	11.9408	1	1	1	0		0		0		0	0	1	1968-02-11	0	1	2	1	2	1	3	1	3	52.732	63	171.1	21.5199	1	8	0	1	2021-05-19	196	363	2021-05-19		3	3	2	-1	0		1	1
103-204-0055-8	204	2020-11-05	2022-01-10	431	12.4671	1	1	1	0		0		0		0	0	0	1977-02-02	0	0	1	1	0	0	1	2	3	43.7576	77.3	182	23.3366	0	7	0	1	2021-07-02	239	431		2021-07-02	2	2	3	-1	-1	1		1
103-204-0056-6	204	2020-11-06	2022-01-24	444	12.4671	1	1	1	0		0		0		0	0	0	1963-12-16	0	1	2	1	0	0	5	2	3	56.8934	75.4	181	23.0152	0	4	0	1	2021-07-05	241	444		2021-07-05	2	2	3	-1	-1	1		1
103-204-0061-6	204	2020-11-09	2021-11-01	357	11.7434	1	1	1	0		0		0		0	0	0	1957-09-07	0	1	2	3	1	2	2	3	3	63.1742	82.6	162	31.4739	3	4	0	1	2021-05-10	182	357	2021-05-10	2021-05-10	3	3	3	0	0	1	1	1
103-204-0070-7	204	2020-11-12	2022-02-15	350	11.5132	5	0	0	0		1	1	0		0	0	0	1965-02-23	1	1	2	3	0	0	4	1	3	55.719	76	154	32.0459	0	7	0	1			460			2	2	3	-1	-1			1
103-204-0071-5	204	2020-11-13		122	4.01316	2	0	0	0		0		1	0	0	0	0	1967-06-15	1	1	2	1	2	0	5	1	3	53.4163	56	151	24.5603	0	8	0	1						2	3	2	-1	-1			1
103-204-0072-3	204	2020-11-16	2021-11-09	358	11.7763	1	1	1	0		0		0		0	0	0	1975-12-16	1	0	1	3	2	1	4	1	3	44.9207	92	158	36.8531	1	8	0	1	2021-05-17	182	358	2021-05-17		3	3	1	-1	0		1	1
103-204-0074-9	204	2020-11-16	2022-01-11	421	12.4671	1	1	1	0		0		0		0	0	0	1953-05-10	1	2	3	1	2	1	4	1	2	67.5218	52.4	150	23.2889	1	8	0	1	2021-07-13	239	421	2021-07-13		3	3	2	-1	0		1	1
103-204-0075-6	204	2020-11-16	2021-11-12	361	11.875	1	1	1	0		0		0		0	0	0	1980-12-29	1	0	1	1	0	0	3	1	3	39.8833	46	154	19.3962	0	8	0	1	2021-06-03	199	361		2021-06-03	2	2	3	-1	-1	1		1
103-204-0076-4	204	2020-11-16	2021-10-29	347	11.4145	1	0	0	0		0		0		0	0	0	1987-03-15	0	0	1	1	0	0	3	2	3	33.6767	73	175	23.8367	0	8	0	1			347			2	2	3	-1	-1			1
103-204-0089-7	204	2020-11-25	2021-11-29	369	12.1382	1	1	1	0		0		0		0	0	0	1954-07-15	1	2	3	2	2	1	5	0	3	66.3664	61	151	26.7532	1	8	0	1	2021-05-26	182	369	2021-05-26		3	3	1	-1	0		1	1
103-204-0094-7	204	2020-12-01	2021-12-01	365	12.0066	1	1	1	0		0		0		0	0	0	1974-03-24	1	1	2	0	2	1	3	1	1	46.692	50	165.5	18.2547	1	8	0	1	2021-06-01	182	365	2021-06-01		3	3	2	-1	0		1	1
103-204-0095-4	204	2020-12-01	2021-11-30	364	11.9737	1	1	1	0		0		0		0	0	1	1976-06-06	1	0	1	2	2	1	4	0	0	44.4881	60.5	150	26.8889	1	2	0	1	2021-06-01	182	364	2021-06-01		3	3	2	-1	0		1	1
103-204-0097-0	204	2020-12-01		124	4.07895	2	0	0	0		0		1	0	0	0	0	1950-01-15	1	2	3	1	0	0	4	0	2	70.8786	43.3	147	20.0379	0	6	0	1						2	2	3	-1	-1			1
103-204-0098-8	204	2020-12-02	2021-11-30	363	11.9408	1	1	1	0		0		0		0	0	0	1970-01-01	1	1	2	2	2	1	3	1	1	50.9192	63.1	151.4	27.5282	1	6	0	1	2021-06-01	181	363	2021-06-01		3	3	1	-1	0		1	1
103-204-0101-0	204	2020-12-03	2021-12-14	376	12.3684	1	1	1	0		0		0		0	0	0	1972-07-15	1	1	2	2	0	0	4	1	3	48.3868	68.5	157.5	27.614	0	6	0	1	2021-06-10	189	376		2021-06-10	2	2	3	-1	-1	1		1
103-204-0102-8	204	2020-12-03	2022-02-11	435	12.4671	1	1	1	0		0		0		0	0	0	1968-05-23	0	1	2	1	0	0	1	1	3	52.532	62.7	163	23.5989	0	4	0	1	2021-06-21	200	435		2021-06-21	2	2	3	-1	-1	1		1
103-204-0103-6	204	2020-12-04	2022-01-04	396	12.4671	1	1	1	0		0		0		0	0	0	1980-12-22	1	0	1	2	0	0	4	1	3	39.9514	75.4	161	29.0884	0	8	0	1	2021-07-01	209	396		2021-07-01	2	2	3	-1	-1	1		1
103-204-0107-7	204	2020-12-08	2021-12-07	364	11.9737	1	1	1	0		0		0		0	0	0	1964-05-23	1	1	2	2	2	1	4	0	2	56.5455	61.5	145	29.2509	1	8	0	1	2021-06-08	182	364	2021-06-08		3	3	2	-1	0		1	1
103-204-0111-9	204	2020-12-10	2022-02-10	427	12.4671	1	1	1	0		0		0		0	0	0	1988-02-22	1	0	1	0	0	0	4	1	1	32.8005	34.3	148	15.6592	0	7	0	1	2021-06-14	186	427		2021-06-14	2	2	3	-1	-1	1		1
103-204-0112-7	204	2020-12-10	2021-12-27	221	7.26974	5	0	0	0		1	0	0		0	0	1	1963-05-27	1	1	2	3	2	0	5	1	1	57.5426	77.1	155	32.0916	0	8	0	1			382			2	3	2	-1	-1			1
103-204-0113-5	204	2020-12-11	2022-03-01	445	12.4671	1	1	1	0		0		0		0	0	0	1959-05-01	1	1	2	3	2	0	4	1	2	61.6163	89.8	162	34.2173	0	7	0	1	2021-06-23	194	445	2021-06-23		2	3	2	-1	-1		1	1
103-204-0115-0	204	2020-12-14	2021-12-14	365	12.0066	1	1	1	0		0		0		0	0	0	1975-12-15	1	1	2	3	2	1	3	1	3	45.0002	99.3	148	45.3342	1	6	0	1	2021-06-21	189	365	2021-06-21		3	3	2	-1	0		1	1
103-204-0120-0	204	2020-12-15	2021-12-13	363	11.9408	1	1	1	0		0		0		0	0	0	1982-07-01	1	0	1	2	2	1	5	1	3	38.4596	78	172	26.3656	1	6	0	1	2021-06-14	181	363	2021-06-14		3	3	2	-1	0		1	1
103-204-0125-9	204	2020-12-17		122	4.01316	2	0	0	0		0		1	0	0	0	0	1942-07-15	0	2	3	1	2	0	1	1	1	78.4265	60.8	161.4	23.3398	0	4	0	1						2	3	2	-1	-1			1
103-204-0128-3	204	2020-12-21		314	10.3289	2	1	0	0		0		1	1	0	0	0	1986-11-16	0	0	1	1	0	0	3	2	3	34.0983	61	163	22.9591	0	7	0	1	2021-07-01	192			2021-07-01	2	2	3	-1	-1	1		1
103-204-0132-5	204	2020-12-23	2022-01-31	404	12.4671	1	1	1	0		0		0		0	0	0	1969-07-15	1	1	2	1	0	0	3	1	1	51.4423	54.1	152	23.4159	0	7	0	1	2021-06-03	162	404		2021-06-03	2	2	3	-1	-1	1		1
103-204-0133-3	204	2020-12-30		122	4.01316	2	0	0	0		0		1	0	0	0	0	1980-07-15	1	0	1	3	2	0	3	0	3	40.4609	78.8	160.5	30.5898	0	8	0	1						2	3	2	-1	-1			1
103-204-0134-1	204	2021-01-21	2022-04-04	235	7.73026	1	1	1	0		1	1	0		0	0	0	1954-02-05	1	2	3	3	2	0	4	2	2	66.9605	73.1	148	33.3729	0	4	0	1	2021-07-19	179	438	2021-07-19		2	3	2	-1	-1		1	1
103-204-0135-8	204	2021-01-25	2022-01-24	364	11.9737	1	1	1	0		0		0		0	0	1	1955-07-15	1	2	3	2	2	1	4	0	2	65.5339	63.3	158	25.3565	1	7	0	1	2021-07-26	182	364	2021-07-26		3	3	2	-1	0		1	1
103-204-0136-6	204	2021-01-27	2022-01-26	364	11.9737	1	1	1	0		0		0		0	0	0	1970-07-24	1	1	2	3	0	0	3	1	3	50.5142	81	158	32.4467	0	5	0	1	2021-07-08	162	364		2021-07-08	2	2	3	-1	-1	1		1
103-204-0137-4	204	2021-02-01	2022-02-28	392	12.4671	1	1	1	0		0		0		0	0	0	1972-07-15	0	1	2	1	0	1	5	0	1	48.551	62.5	173.5	20.7626	1	7	0	1	2021-08-30	210	392		2021-08-30	3	2	3	-1	0	1		1
103-204-0138-2	204	2021-02-04	2022-02-07	368	12.1053	1	1	1	0		0		0		0	0	0	1972-07-15	0	1	2	1	0	0	3	0	1	48.5596	53.1	163.5	19.8636	0	7	0	1	2021-08-16	193	368		2021-08-16	2	2	3	-1	-1	1		1
103-204-0139-0	204	2021-02-08		38	1.25	3	0	0	1	0	0		0		0	0	0	1966-02-06	0	1	2	1	0	0	5	1	3	55.007	68.2	166	24.7496	0	4	1	1						2	2	3	-1	-1			1	44273
103-204-0140-8	204	2021-02-08	2022-02-22	379	12.4671	1	1	1	0		0		0		0	0	1	1970-05-05	1	1	2	3	2	1	3	1	3	50.7663	77.8	147.5	35.7598	1	5	0	1	2021-08-11	184	379	2021-08-11		3	3	2	-1	0		1	1
103-204-0141-6	204	2021-02-10	2022-04-19	433	12.4671	1	1	1	0		0		0		0	0	0	1966-10-10	1	1	2	2	2	1	3	1	1	54.339	64	157	25.9645	1	7	0	1	2021-08-17	188	433	2021-08-17		3	3	2	-1	0		1	1
103-204-0142-4	204	2021-02-12	2022-04-29	441	12.4671	1	0	0	0		0		0		0	0	0	1957-07-15	0	1	2	1	0	1	3	1	3	63.5821	54	151	23.6832	1	7	0	1			441			3	2	3	-1	0			1
103-204-0143-2	204	2021-02-17	2022-03-03	379	12.4671	1	1	1	0		0		0		0	0	0	1978-07-15	0	0	1	1	0	0	5	1	3	42.5963	67	170	23.1834	0	5	0	1	2021-08-02	166	379		2021-08-02	2	2	3	-1	-1	1		1
103-204-0144-0	204	2021-02-17	2022-03-11	253	8.32237	5	0	0	0		1	1	0		0	0	1	1977-03-08	1	0	1	2	0	0	3	2	3	43.949	77.5	165	28.4665	0	8	0	1			387			2	2	3	-1	-1			1
103-204-0145-7	204	2021-02-18	2022-03-02	377	12.4013	1	1	1	0		0		0		0	0	0	1972-07-15	0	1	2	2	0	0	5	1	3	48.5979	78	173.5	25.9117	0	4	0	1	2021-08-16	179	377		2021-08-16	2	2	3	-1	-1	1		1
103-204-0146-5	204	2021-02-25	2022-02-25	365	12.0066	1	1	1	0		0		0		0	0	0	1968-10-25	1	1	2	3	2	0	3	2	3	52.3378	86.5	158.4	34.4751	0	7	0	1	2021-08-02	158	365	2021-08-02		2	3	2	-1	-1		1	1
103-204-0147-3	204	2021-03-01	2022-03-31	395	12.4671	1	0	0	0		0		0		0	0	0	1978-02-07	0	0	1	3	1	1	5	1	3	43.0618	78.1	158	31.2851	2	7	0	1			395			2	3	3	0	-1			1
103-204-0148-1	204	2021-03-01	2022-03-23	387	12.4671	1	0	0	0		0		0		0	0	0	1968-07-15	1	1	2	2	0	0	4	1	3	52.628	62.7	148	28.6249	0	7	0	1			387			2	2	3	-1	-1			1
103-204-0149-9	204	2021-03-10	2022-03-29	384	12.4671	1	1	1	0		0		0		0	0	0	1969-03-23	1	1	2	3	1	1	3	1	3	51.9654	120	162	45.7247	2	7	0	1	2021-12-03	268	384	2021-12-03	2021-12-03	2	3	3	0	-1	1	1	1
103-204-0150-7	204	2021-03-11	2022-03-16	370	12.1711	1	1	1	0		0		0		0	0	0	1965-02-20	1	1	2	1	0	0	3	1	3	56.0532	56	155.5	23.1594	0	7	0	1	2021-09-10	183	370		2021-09-10	2	2	3	-1	-1	1		1
103-204-0151-5	204	2021-03-12	2022-04-08	392	12.4671	1	0	0	0		0		0		0	0	0	1978-10-26	0	0	1	2	0	0	3	1	3	42.3778	82.9	170	28.6851	0	5	0	1			392			2	2	3	-1	-1			1
103-204-0152-3	204	2021-03-15		122	4.01316	2	0	0	0		0		1	0	0	0	0	1953-07-15	0	2	3	1	2	0	1	1	1	67.6667	53.7	167	19.2549	0	6	0	1						2	3	1	-1	-1			1
103-204-0153-1	204	2021-03-15	2022-04-13	394	12.4671	1	0	0	0		0		0		0	0	0	1992-02-28	1	0	1	2	0	0	3	1	3	29.0439	76.2	161	29.397	0	6	0	1			394			1	2	3	-1	-1			1
103-204-0154-9	204	2021-03-18	2022-04-06	384	12.4671	1	1	1	0		0		0		0	0	0	1966-09-09	1	1	2	2	0	0	4	1	3	54.5225	73.9	157.5	29.7909	0	5	0	1	2021-10-08	204	384		2021-10-08	2	2	3	-1	-1	1		1
103-204-0158-0	204	2021-03-30	2022-04-25	391	12.4671	1	0	0	0		0		0		0	0	0	1952-08-18	1	2	3	3	1	1	4	1	1	68.6142	85.4	151	37.4545	2	6	0	1			391			2	3	3	0	-1			1
103-205-0002-7	205	2020-07-29	2021-10-09	334	10.9868	1	1	1	0		1	1	0		2	1	1	1961-02-26	1	1	2	3	1	1	5	1	3	59.4203	88.5	150	39.3333	2	8	0	1	2021-02-08	194	437	2021-02-08	2021-02-08	2	3	3	0	-1	1	1	1
103-205-0014-2	205	2020-08-17	2021-07-29	346	11.3816	1	1	1	0		0		0		2	1	0	1964-04-06	0	1	2	2	1	2	5	3	3	56.3648	85.8	175.5	27.8569	3	2	0	1	2021-01-29	165	346	2021-01-29	2021-01-29	3	3	3	0	0	1	1	1
103-205-0019-1	205	2020-08-20	2021-09-14	390	12.4671	1	1	1	0		0		0		2	1	1	1944-02-22	0	2	3	1	2	0	2	2	3	76.4941	68.5	175.2	22.3163	0	8	0	1	2021-05-28	281	390	2021-05-28		2	3	1	-1	-1		1	1
103-205-0020-9	205	2020-08-20	2021-09-14	390	12.4671	1	1	1	0		0		0		2	1	1	1950-06-16	1	2	3	3	1	1	2	2	3	70.1806	99.6	159	39.3972	2	8	0	1	2021-05-28	281	390	2021-05-28	2021-05-28	2	3	3	0	-1	1	1	1
103-205-0022-5	205	2020-08-21	2021-12-07	473	12.4671	1	1	1	0		0		0		2	1	1	1959-06-09	1	1	2	2	2	0	3	2	2	61.2033	74	165	27.1809	0	2	0	1	2021-04-12	234	473	2021-04-12		2	3	2	-1	-1		1	1
103-205-0028-2	205	2020-08-27		122	4.01316	2	0	0	0		0		1	0	2	1	1	1962-06-25	0	1	2	2	0	0	3	2	3	58.1749	91	179.5	28.2431	0	8	0	1						2	2	3	-1	-1			1
103-205-0032-4	205	2020-09-02	2021-11-30	246	8.09211	5	0	0	0		1	1	0		2	1	1	1943-10-07	1	2	3	2	2	0	2	1	2	76.9073	63	151	27.6304	0	8	0	1			454			1	3	2	-1	-1			1
103-205-0042-3	205	2020-09-15	2021-09-24	374	12.3026	1	1	1	0		0		0		2	1	1	1950-07-15	0	2	3	3	1	1	2	1	3	70.1721	103	172	34.8161	2	8	0	1	2021-04-22	219	374	2021-04-22	2021-04-22	2	3	3	0	-1	1	1	1
103-205-0043-1	205	2020-09-15	2021-11-18	429	12.4671	1	1	1	0		0		0		2	1	1	1954-09-14	1	2	3	3	2	0	2	2	2	66.0053	80	150	35.5556	0	8	0	1	2021-03-29	195	429	2021-03-29		2	3	2	-1	-1		1	1
103-205-0073-8	205	2020-11-06	2022-02-01	452	12.4671	1	1	1	0		0		0		2	1	1	1964-02-26	1	1	2	3	1	2	3	2	1	56.6965	88.9	165.5	32.4568	3	8	0	1	2021-05-05	180	452	2021-05-05	2021-05-05	3	3	3	0	0	1	1	1
103-205-0074-6	205	2020-11-11	2022-01-13	428	12.4671	1	1	1	0		0		0		2	1	1	1968-05-02	1	1	2	2	1	2	3	2	0	52.5295	72.5	169	25.3843	3	8	0	1	2021-04-13	153	428	2021-04-13	2021-04-13	3	3	3	0	0	1	1	1
103-205-0080-3	205	2020-11-19		100	3.28947	3	0	0	1	0	0		0		2	1	1	1970-07-21	1	1	2	3	2	1	3	1	2	50.3336	74	156	30.4076	1	8	1	1						3	3	1	-1	0			1	44254
103-205-0081-1	205	2020-11-19	2021-11-18	364	11.9737	1	1	1	0		0		0		2	1	1	1960-07-01	0	1	2	2	0	0	2	3	3	60.3871	78.9	170	27.301	0	8	0	1	2021-05-19	181	364		2021-05-19	2	2	3	-1	-1	1		1
103-205-0082-9	205	2020-11-20	2021-11-22	367	12.0724	1	1	1	0		0		0		2	1	1	1940-10-20	1	2	3	2	2	0	2	1	2	80.0858	78	162	29.7211	0	8	0	1	2021-08-23	276	367	2021-08-23		1	3	2	-1	-1		1	1
103-205-0083-7	205	2020-11-23	2022-02-18	200	6.57895	5	0	0	0		1	0	0		2	1	0	1935-03-17	1	2	3	3	2	1	3	2	3	85.6903	83.6	157.5	33.7012	1	8	0	1			452			3	3	2	-1	0			1
103-205-0086-0	205	2020-11-26	2022-01-13	413	12.4671	1	1	1	0		0		0		2	1	0	1968-03-23	1	1	2	1	2	1	5	1	2	52.6803	54.7	154.5	22.9156	1	8	0	1	2021-06-15	201	413	2021-06-15		3	3	1	-1	0		1	1
103-205-0090-2	205	2020-11-30	2021-11-29	364	11.9737	1	1	1	0		0		0		2	1	1	1956-03-31	1	1	2	2	1	1	2	2	2	64.6689	77	167	27.6095	2	8	0	1	2021-06-30	212	364	2021-06-30	2021-06-30	1	3	3	0	-1	1	1	1
103-205-0101-7	205	2020-12-21	2021-12-16	360	11.8421	1	1	1	0		0		0		2	1	0	1977-07-10	1	0	1	2	0	1	5	1	3	43.4507	74.9	163	28.1907	1	8	0	1	2021-06-18	179	360		2021-06-18	3	2	3	-1	0	1		1
103-205-0103-3	205	2021-01-28	2022-01-31	368	12.1053	1	1	1	0		0		0		2	1	0	1980-06-26	1	0	1	1	0	1	5	2	0	40.5924	55.7	161	21.4884	1	8	0	1	2021-08-09	193	368		2021-08-09	3	2	3	-1	0	1		1
103-205-0114-0	205	2021-03-11	2022-03-17	371	12.2039	1	1	1	0		0		0		2	1	1	1964-10-25	1	1	2	3	1	2	3	3	2	56.3762	112	165	41.1387	3	8	0	1	2021-10-26	229	371	2021-10-26	2021-10-26	3	3	3	0	0	1	1	1
103-205-0117-3	205	2021-03-24	2022-03-28	369	12.1382	1	1	1	0		0		0		2	1	1	1954-10-30	1	2	3	1	0	1	2	1	2	66.3995	62.2	159	24.6035	1	8	0	1	2021-09-28	188	369		2021-09-28	3	2	3	-1	0	1		1
103-206-0003-3	206	2020-07-17	2021-09-20	430	12.4671	1	1	1	0		0		0		2	1	0	1974-07-15	0	1	2	1	2	1	5	1	3	46.0075	67	171.5	22.7796	1	8	0	1	2021-03-19	245	430	2021-03-19		3	3	1	-1	0		1	1
103-206-0011-6	206	2020-07-21	2021-07-23	367	12.0724	1	1	1	0		0		0		2	1	0	1954-04-16	1	2	3	2	1	1	5	1	2	66.265	52.1	138	27.3577	2	8	0	1	2021-01-27	190	367	2021-01-27	2021-01-27	2	3	3	0	-1	1	1	1
103-206-0012-4	206	2020-07-21	2021-08-20	395	12.4671	1	1	1	0		0		0		2	1	1	1967-02-05	0	1	2	0	0	0	5	1	3	53.4574	45	164.4	16.6498	0	6	0	1	2021-04-16	269	395		2021-04-16	2	1	3	-1	-1	1		1
103-206-0013-2	206	2020-07-21		328	10.7895	2	1	0	0		0		1	1	2	1	0	1981-08-30	1	0	1	1	0	0	5	1	3	38.8922	62	162.6	23.4504	0	4	0	1	2021-02-12	206			2021-02-12	2	2	3	-1	-1	1		1
103-206-0014-0	206	2020-07-21	2021-09-16	213	7.00658	5	1	0	0		1	0	0		2	1	0	1944-07-15	1	2	3	1	1	1	5	0	2	76.0176	48.2	145	22.9251	2	8	0	1	2021-01-15	178	422	2021-01-15	2021-01-15	1	3	3	0	-1	1	1	1
103-206-0015-7	206	2020-07-21	2021-07-09	353	11.6118	1	1	1	0		0		0		2	1	1	1965-07-05	1	1	2	1	0	0	4	1	3	55.0457	47.9	155.5	19.8096	0	6	0	1	2021-01-15	178	353		2021-01-15	2	2	3	-1	-1	1		1
103-206-0027-2	206	2020-07-23	2021-07-23	365	12.0066	1	1	1	0		0		0		2	1	0	1969-07-05	0	1	2	1	2	1	5	1	3	51.0509	62	170	21.4533	1	6	0	1	2021-01-20	181	365	2021-01-20		3	3	1	-1	0		1	1
103-206-0028-0	206	2020-07-24	2021-07-19	360	11.8421	1	1	1	0		0		0		2	1	0	1976-07-15	1	0	1	2	2	1	4	1	2	44.0253	57.8	149	26.0349	1	7	0	1	2021-01-20	180	360	2021-01-20		3	3	2	-1	0		1	1
103-206-0035-5	206	2020-07-27	2021-07-16	354	11.6447	1	1	1	0		0		0		2	1	1	1960-07-15	1	1	2	3	2	1	5	1	2	60.0335	89.3	162	34.0268	1	7	0	1	2021-01-27	184	354	2021-01-27		3	3	2	-1	0		1	1
103-206-0036-3	206	2020-07-27	2021-09-15	415	12.4671	1	1	1	0		0		0		2	1	1	1950-07-15	0	2	3	2	2	1	2	1	3	70.035	76	171.7	25.7794	1	5	0	1	2021-01-22	179	415	2021-01-22		3	3	1	-1	0		1	1
103-206-0037-1	206	2020-07-27	2021-07-16	354	11.6447	1	1	1	0		0		0		2	1	1	1960-07-15	1	1	2	2	2	1	4	0	3	60.0337	66	151.4	28.7933	1	8	0	1	2021-02-19	207	354	2021-02-19		3	3	1	-1	0		1	1
103-206-0038-9	206	2020-07-27	2021-07-20	358	11.7763	1	1	1	0		0		0		2	1	1	1973-07-15	0	1	2	1	2	1	5	1	3	47.0345	62.6	161.6	23.9713	1	5	0	1	2021-01-22	179	358	2021-01-22		3	3	2	-1	0		1	1
103-206-0042-1	206	2020-07-28		132	4.34211	3	0	0	1	0	0		0		2	1	1	1958-05-05	1	1	2	1	0	0	3	1	3	62.2321	50.1	154.5	20.9885	0	7	1	1						2	1	3	-1	-1			1	44172
103-206-0043-9	206	2020-07-28	2021-07-23	360	11.8421	1	1	1	0		0		0		2	1	0	1978-08-08	0	0	1	1	0	0	5	2	3	41.9721	68	167	24.3824	0	7	0	1	2021-01-13	169	360		2021-01-13	2	2	3	-1	-1	1		1
103-206-0044-7	206	2020-07-28	2021-08-03	371	12.2039	1	1	1	0		0		0		2	1	0	1954-02-28	1	2	3	2	1	2	4	1	2	66.4129	59.1	151	25.9199	3	6	0	1	2021-01-22	178	371	2021-01-22	2021-01-22	3	3	3	0	0	1	1	1
103-206-0045-4	206	2020-07-28	2021-07-20	357	11.7434	1	1	1	0		0		0		2	1	0	1959-07-07	1	1	2	1	1	1	5	0	3	61.0605	55.1	157	22.3538	2	7	0	1	2021-01-27	183	357	2021-01-27	2021-01-27	1	3	3	0	-1	1	1	1
103-206-0046-2	206	2020-07-28	2021-09-08	407	12.4671	1	1	1	0		0		0		2	1	1	1966-02-15	1	1	2	3	2	0	3	1	3	54.4487	132	161	50.924	0	6	0	1	2021-01-06	162	407	2021-01-06		2	3	2	-1	-1		1	1
103-206-0047-0	206	2020-07-28	2021-07-23	360	11.8421	1	1	1	0		0		0		2	1	1	1950-05-28	1	2	3	2	2	0	4	1	1	70.1695	61.9	145	29.4411	0	6	0	1	2021-01-27	183	360	2021-01-27		1	3	1	-1	-1		1	1
103-206-0049-6	206	2020-07-29	2021-09-15	413	12.4671	1	1	1	0		0		0		2	1	0	1970-01-12	1	1	2	2	2	1	3	1	0	50.5442	55.6	149	25.0439	1	2	0	1	2021-03-24	238	413	2021-03-24		3	3	1	-1	0		1	1
103-206-0054-6	206	2020-07-29	2021-07-23	359	11.8092	1	1	1	0		0		0		2	1	0	1978-07-15	1	0	1	3	2	1	3	1	3	42.0408	84.5	152.9	36.1445	1	7	0	1	2021-02-24	210	359	2021-02-24		3	3	2	-1	0		1	1
103-206-0061-1	206	2020-08-03	2021-07-23	354	11.6447	1	1	1	0		0		0		2	1	1	1968-04-05	1	1	2	3	1	2	3	1	3	52.3295	92.6	169	32.4218	3	8	0	1	2021-02-25	206	354	2021-02-25	2021-02-25	3	3	3	0	0	1	1	1
103-206-0064-5	206	2020-08-04	2021-08-04	365	12.0066	1	1	1	0		0		0		2	1	0	1972-06-15	1	1	2	2	0	1	3	1	3	48.1377	74.9	160.3	29.1484	1	7	0	1	2021-02-03	183	365		2021-02-03	3	2	3	-1	0	1		1
103-206-0065-2	206	2020-08-04		232	7.63158	3	1	0	1	1	0		0		2	1	1	1945-07-01	0	2	3	1	1	1	5	1	3	75.0946	57.3	163.3	21.4873	2	6	2	1	2021-02-26	206		2021-02-26	2021-02-26	2	3	3	0	-1	1	1	1	44321
103-206-0066-0	206	2020-08-04	2021-08-06	367	12.0724	1	1	1	0		0		0		2	1	1	1950-11-15	1	2	3	3	2	0	2	1	2	69.7204	84.4	153	36.0545	0	8	0	1	2021-02-17	197	367	2021-02-17		2	3	2	-1	-1		1	1
103-206-0067-8	206	2020-08-04	2021-07-30	360	11.8421	1	1	1	0		0		0		2	1	1	1964-07-15	1	1	2	1	2	0	3	0	3	56.0559	51.2	152.5	22.0156	0	8	0	1	2021-02-26	206	360	2021-02-26		2	3	2	-1	-1		1	1
103-206-0068-6	206	2020-08-04		244	8.02632	2	0	0	0		0		1	1	2	1	0	1959-07-15	1	1	2	3	1	1	5	0	3	61.058	77	143.5	37.3927	2	6	0	1						1	3	3	0	-1			1
103-206-0081-9	206	2020-08-06	2021-08-12	371	12.2039	1	1	1	0		0		0		2	1	0	1972-05-22	1	1	2	2	2	1	3	1	3	48.2092	57.5	148.2	26.1801	1	5	0	1	2021-02-04	182	371	2021-02-04		3	3	1	-1	0		1	1
103-206-0086-8	206	2020-08-10	2021-08-05	360	11.8421	1	1	1	0		0		0		2	1	1	1942-07-15	0	2	3	1	2	1	5	1	3	78.0733	55.3	166	20.0682	1	7	0	1	2021-02-04	178	360	2021-02-04		3	3	1	-1	0		1	1
103-206-0092-6	206	2020-08-11	2021-08-06	360	11.8421	1	1	1	0		0		0		2	1	0	1963-07-15	1	1	2	1	0	0	4	1	3	57.0767	55	160.9	21.2447	0	4	0	1	2021-03-05	206	360		2021-03-05	2	2	3	-1	-1	1		1
103-206-0093-4	206	2020-08-11	2021-08-18	372	12.2368	1	1	1	0		0		0		2	1	0	1956-07-15	1	1	2	3	0	0	5	0	3	64.0747	67.1	144	32.3592	0	7	0	1	2021-05-19	281	372		2021-05-19	2	2	3	-1	-1	1		1
103-206-0094-2	206	2020-08-11		137	4.50658	3	0	0	1	0	0		0		2	1	0	1963-09-14	1	1	2	3	0	0	5	1	0	56.9098	83.6	160	32.6562	0	7	1	1						2	2	3	-1	-1			1	44191
103-206-0095-9	206	2020-08-11	2021-07-30	353	11.6118	1	1	1	0		0		0		2	1	0	1945-07-15	1	2	3	3	1	1	5	0	2	75.0755	77.8	151	34.1213	2	5	0	1	2021-02-05	178	353	2021-02-05	2021-02-05	1	3	3	0	-1	1	1	1
103-206-0096-7	206	2020-08-11	2021-08-27	381	12.4671	1	1	1	0		0		0		2	1	1	1969-12-31	1	1	2	3	1	1	4	1	2	50.6129	82.6	154.8	34.4698	2	6	0	1	2021-02-26	199	381	2021-02-26	2021-02-26	2	3	3	0	-1	1	1	1
103-206-0097-5	206	2020-08-11	2021-08-04	358	11.7763	1	1	1	0		0		0		2	1	0	1972-07-15	1	1	2	1	1	1	5	0	3	48.075	60	155.3	24.8776	2	8	0	1	2021-02-10	183	358	2021-02-10	2021-02-10	2	3	3	0	-1	1	1	1
103-206-0114-8	206	2020-08-13	2021-10-11	323	10.625	1	1	1	0		1	1	0		2	1	0	1972-07-15	1	1	2	2	2	1	5	0	3	48.0803	60.3	153.2	25.6921	1	5	0	1		215	424	2021-03-16		3	3	1	-1	0		1	1
103-206-0116-3	206	2020-08-14	2021-09-14	68	2.23684	1	0	0	0		1	0	0		2	1	0	1990-10-29	1	0	1	2	2	1	4	1	3	29.7939	70.7	161	27.2752	1	8	0	1			396			3	3	1	-1	0			1
103-206-0117-1	206	2020-08-14	2021-10-08	420	12.4671	1	1	1	0		0		0		2	1	0	1961-01-01	1	1	2	3	2	1	4	1	3	59.6174	73.6	152.6	31.6059	1	6	0	1	2021-04-15	244	420	2021-04-15		3	3	2	-1	0		1	1
103-206-0119-7	206	2020-08-14	2021-10-06	418	12.4671	1	1	1	0		0		0		2	1	0	1969-12-12	0	1	2	1	2	1	3	1	3	50.6729	53.9	155.6	22.2623	1	8	0	1	2021-04-14	243	418	2021-04-14		3	3	2	-1	0		1	1
103-206-0121-3	206	2020-08-14	2021-10-04	416	12.4671	1	1	1	0		0		0		2	1	0	1982-07-15	1	0	1	2	2	1	5	1	3	38.0844	67.4	155.5	27.874	1	7	0	1	2021-03-10	208	416	2021-03-10		3	3	1	-1	0		1	1
103-206-0130-4	206	2020-08-17	2021-10-06	415	12.4671	1	1	1	0		0		0		2	1	0	1959-09-09	1	1	2	1	2	1	4	1	3	60.9399	50	151	21.9289	1	7	0	1	2021-04-14	240	415	2021-04-14		3	3	2	-1	0		1	1
103-206-0134-6	206	2020-08-18	2021-09-08	386	12.4671	1	1	1	0		0		0		2	1	0	1970-12-25	1	1	2	3	2	0	5	1	3	49.649	83.6	161.9	31.8943	0	7	0	1	2021-03-31	225	386	2021-03-31		2	3	2	-1	-1		1	1
103-206-0135-3	206	2020-08-18	2021-08-18	365	12.0066	1	1	1	0		0		0		2	1	1	1957-07-15	1	1	2	3	1	1	5	0	1	63.0948	68.4	150	30.4	2	7	0	1	2021-02-26	192	365	2021-02-26	2021-02-26	2	3	3	0	-1	1	1	1
103-206-0136-1	206	2020-08-25		178	5.85526	5	1	0	0		1	0	0		2	1	0	1960-02-01	1	1	2	2	0	0	5	1	2	60.5649	66	158.2	26.3713	0	7	0	1	2021-02-19	178			2021-02-19	2	2	3	-1	-1	1		1
103-206-0137-9	206	2020-08-25	2021-08-04	344	11.3158	1	1	1	0		0		0		2	1	1	1952-06-30	1	2	3	3	2	0	2	1	2	68.1542	77.9	155.8	32.0924	0	5	0	1	2021-02-26	185	344	2021-02-26		2	3	2	-1	-1		1	1
103-206-0138-7	206	2020-08-25		270	8.88158	2	0	0	0		0		1	1	2	1	0	1951-07-15	1	2	3	1	2	0	1	0	3	69.1153	58.3	153	24.905	0	4	0	1						2	3	2	-1	-1			1
103-206-0139-5	206	2020-08-25	2021-08-06	346	11.3816	1	1	1	0		0		0		2	1	0	1969-06-15	1	1	2	3	2	0	5	0	3	51.1963	76	157.5	30.6374	0	8	0	1	2021-02-17	176	346	2021-02-17		2	3	1	-1	-1		1	1
103-206-0140-3	206	2020-09-01	2021-09-01	365	12.0066	1	1	1	0		0		0		2	1	0	1968-07-15	1	1	2	1	1	1	4	1	3	52.1325	56.6	157.5	22.8168	2	5	0	1	2021-03-31	211	365	2021-03-31	2021-03-31	2	3	3	0	-1	1	1	1
103-206-0141-1	206	2020-09-01	2021-09-24	388	12.4671	1	1	1	0		0		0		2	1	1	1965-07-15	1	1	2	3	2	0	5	0	3	55.1334	66.7	139.4	34.3242	0	6	0	1	2021-03-24	204	388	2021-03-24		2	3	2	-1	-1		1	1
103-206-0142-9	206	2020-09-08	2021-12-08	456	12.4671	1	1	1	0		0		0		2	1	0	1950-07-15	1	2	3	1	2	0	1	0	2	70.1528	47.9	151.8	20.787	0	5	0	1	2021-03-17	190	456	2021-03-17		2	3	2	-1	-1		1	1
103-206-0143-7	206	2020-09-08		64	2.10526	5	0	0	0		1	0	0		2	1	1	1950-07-15	0	2	3	1	2	0	5	1	3	70.1529	53.6	155.4	22.1954	0	5	0	1						2	3	1	-1	-1			1
103-206-0144-5	206	2020-09-08	2021-10-11	329	10.8224	5	0	0	0		1	1	0		2	1	0	1946-07-15	1	2	3	1	2	0	0	0	2	74.153	58.8	154.5	24.6332	0	6	0	1			398			1	3	2	-1	-1			1
103-206-0145-2	206	2020-09-08	2021-09-01	358	11.7763	1	1	1	0		0		0		2	1	0	1973-08-18	1	1	2	3	2	0	5	1	3	47.0593	98.2	161	37.8843	0	6	0	1	2021-02-17	162	358	2021-02-17		2	3	2	-1	-1		1	1
103-206-0146-0	206	2020-09-08	2021-09-24	381	12.4671	1	1	1	0		0		0		2	1	1	1952-02-02	1	2	3	1	2	0	5	0	1	68.6008	54.5	151.3	23.8078	0	5	0	1	2021-03-05	178	381	2021-03-05		2	3	2	-1	-1		1	1
103-206-0147-8	206	2020-09-08	2021-08-13	339	11.1513	1	1	1	0		0		0		2	1	0	1969-04-24	1	1	2	3	0	1	4	1	1	51.377	72.8	151	31.9284	1	8	0	1	2021-02-19	164	339		2021-02-19	3	2	3	-1	0	1		1
103-206-0148-6	206	2020-09-15		14	0.460526	3	0	0	1	0	0		0		2	1	0	1955-07-15	1	2	3	1	2	0	1	0	3	65.1727	48.2	155	20.0624	0	8	1	1						2	3	2	-1	-1			1	44103
103-206-0149-4	206	2020-09-15	2021-09-01	351	11.5461	1	1	1	0		0		0		2	1	1	1962-05-22	1	1	2	3	1	1	5	0	2	58.32	72.8	143.4	35.4024	2	6	0	1	2021-04-09	206	351	2021-04-09	2021-04-09	2	3	3	0	-1	1	1	1
103-206-0150-2	206	2020-09-22	2021-12-02	79	2.59868	5	0	0	0		1	0	0		2	1	0	1940-07-15	1	2	3	1	2	0	1	0	2	80.1897	40.3	145.5	19.0361	0	7	0	1			436			1	3	2	-1	-1			1
103-206-0151-0	206	2020-09-22	2021-09-29	372	12.2368	1	1	1	0		0		0		2	1	0	1950-06-21	0	2	3	1	2	0	1	1	2	70.257	60.1	162	22.9005	0	7	0	1	2021-03-12	171	372	2021-03-12		2	3	2	-1	-1		1	1
103-206-0152-8	206	2020-09-22	2021-10-15	388	12.4671	1	1	1	0		0		0		2	1	1	1957-01-07	0	1	2	3	1	1	0	1	3	63.7081	77.1	159.5	30.3063	2	4	0	1	2021-03-24	183	388	2021-03-24	2021-03-24	2	3	3	0	-1	1	1	1
103-206-0153-6	206	2020-09-22	2021-10-15	388	12.4671	1	1	1	0		0		0		2	1	0	1958-02-01	1	1	2	2	0	0	5	1	3	62.6405	64.9	155.4	26.8746	0	7	0	1	2021-03-31	190	388		2021-03-31	2	2	3	-1	-1	1		1
103-206-0154-4	206	2020-09-22		59	3	3	0	0	1	0	0		0		2	1	1	1960-11-03	0	1	2	1	2	0	0	1	2	59.8863	52.8	166	19.161	0	6	1	1						2	3	2	-1	-1			1	44174
103-206-0155-1	206	2020-09-29	2022-01-07	189	6.21711	5	1	0	0		1	0	0		2	1	1	1965-07-15	1	1	2	1	2	0	5	0	3	55.2099	48.4	141.7	24.1049	0	6	0	1	2021-04-06	189	465	2021-04-06		2	3	1	-1	-1		1	1
103-206-0156-9	206	2020-09-29	2021-10-06	372	12.2368	1	1	1	0		0		0		2	1	1	1961-07-15	1	1	2	3	2	0	0	1	3	59.2099	72.6	150	32.2667	0	8	0	1	2021-03-12	164	372	2021-03-12		1	3	1	-1	-1		1	1
103-206-0157-7	206	2020-10-06	2022-01-06	457	12.4671	1	0	0	0		0		0		2	1	0	1944-07-01	1	2	3	1	2	0	5	1	2	76.2666	53.8	153.8	22.7441	0	5	0	1			457			2	3	2	-1	-1			1
103-206-0158-5	206	2020-10-06	2021-11-05	395	12.4671	1	1	1	0		0		0		2	1	0	1940-06-15	0	2	3	1	2	0	0	1	2	80.3104	56.5	162.3	21.4492	0	8	0	1	2021-04-14	190	395	2021-04-14		2	3	2	-1	-1		1	1
103-206-0159-3	206	2020-10-06	2021-10-20	379	12.4671	1	1	1	0		0		0		2	1	0	1940-07-15	0	2	3	2	2	0	2	3	3	80.2285	74.8	167	26.8206	0	7	0	1	2021-06-25	262	379	2021-06-25		2	3	2	-1	-1		1	1
103-206-0160-1	206	2020-10-06		251	8.25658	3	0	0	1	1	0		0		2	1	0	1960-07-15	1	1	2	3	2	0	1	0	3	60.2285	78.6	150.5	34.7016	0	6	1	1						1	3	1	-1	-1			1	44361
103-206-0161-9	206	2020-10-06	2021-10-22	381	12.4671	1	1	1	0		0		0		2	1	1	1950-12-07	1	2	3	1	2	0	2	1	2	69.833	44.3	149	19.9541	0	6	0	1	2021-04-16	192	381	2021-04-16		1	3	1	-1	-1		1	1
103-206-0162-7	206	2020-10-13	2021-11-10	393	12.4671	1	1	1	0		0		0		2	1	0	1978-07-15	1	0	1	3	2	0	3	2	3	42.2485	105.2	150.5	46.4454	0	7	0	1	2021-04-21	190	393	2021-04-21		2	3	2	-1	-1		1	1
103-206-0163-5	206	2020-10-13	2021-10-13	365	12.0066	1	1	1	0		0		0		2	1	0	1958-01-30	1	1	2	3	2	0	5	0	3	62.7032	76.9	150	34.1778	0	6	0	1	2021-04-16	185	365	2021-04-16		2	3	2	-1	-1		1	1
103-206-0164-3	206	2020-10-20	2021-11-12	388	12.4671	1	0	0	0		0		0		2	1	1	1979-03-25	1	0	1	3	2	0	3	1	3	41.5752	83.2	160	32.5	0	8	0	1			388			2	3	2	-1	-1			1
103-206-0165-0	206	2020-10-20	2022-01-07	220	7.23684	5	1	0	0		1	0	0		2	1	1	1951-12-01	1	2	3	3	2	0	2	2	3	68.8881	91.6	160.3	35.6474	0	5	0	1	2021-04-30	192	444	2021-04-30		1	3	2	-1	-1		1	1
103-206-0166-8	206	2020-10-27		122	4.01316	2	0	0	0		0		1	0	2	1	0	1935-04-02	0	2	3	1	2	0	1	1	3	85.5725	60	157.5	24.1875	0	7	0	1						2	3	2	-1	-1			1
103-206-0167-6	206	2020-10-27		122	4.01316	2	0	0	0		0		1	0	2	1	0	1974-07-12	0	1	2	3	0	0	1	1	3	46.2954	85	167	30.478	0	6	0	1						2	2	3	-1	-1			1
103-206-0168-4	206	2020-10-27	2021-10-22	360	11.8421	1	1	1	0		0		0		2	1	1	1964-04-26	1	1	2	3	2	0	4	1	3	56.5049	94.7	155	39.4173	0	4	0	1	2021-03-31	155	360	2021-03-31		2	3	2	-1	-1		1	1
103-206-0169-2	206	2020-11-03	2021-12-01	393	12.4671	1	0	0	0		0		0		2	1	0	1973-02-02	1	1	2	2	2	0	4	1	3	47.752	61.8	150	27.4667	0	7	0	1			393			2	3	2	-1	-1			1
103-206-0170-0	206	2020-11-03	2021-11-19	381	12.4671	1	1	1	0		0		0		2	1	1	1970-07-07	1	1	2	3	1	1	3	1	3	50.3284	110.2	160	43.0469	2	7	0	1	2021-05-26	204	381	2021-05-26	2021-05-26	2	3	3	0	-1	1	1	1
103-206-0171-8	206	2020-11-10	2022-02-01	308	10.1316	5	1	0	0		1	1	0		2	1	1	1961-02-07	1	1	2	2	0	1	2	1	3	59.7573	56.9	148	25.977	1	5	0	1	2021-06-02	204	448		2021-06-02	3	2	3	-1	0	1		1
103-206-0172-6	206	2020-11-10	2021-11-17	372	12.2368	1	1	1	0		0		0		2	1	1	1958-07-30	0	1	2	2	0	0	3	1	3	62.2847	71.8	160.9	27.734	0	7	0	1	2021-05-25	196	372		2021-05-25	2	2	3	-1	-1	1		1
103-206-0173-4	206	2020-11-24	2021-11-26	367	12.0724	1	1	1	0		0		0		2	1	0	1949-07-15	1	2	3	2	2	0	0	0	3	71.3629	57.7	141	29.0227	0	5	0	1	2021-05-07	164	367	2021-05-07		2	3	2	-1	-1		1	1
103-206-0174-2	206	2020-12-01	2021-12-03	367	12.0724	1	1	1	0		0		0		2	1	0	1973-08-12	0	1	2	2	1	1	1	1	3	47.3055	66.1	153.4	28.0899	2	7	0	1	2021-06-11	192	367	2021-06-11	2021-06-11	2	3	3	0	-1	1	1	1
103-206-0175-9	206	2020-12-01	2022-03-01	455	12.4671	1	1	1	0		0		0		2	1	0	1969-01-01	0	1	2	1	0	0	0	1	3	51.9162	60.2	159.4	23.693	0	8	0	1	2021-06-25	206	455	2021-06-25	2021-06-25	2	2	3	-1	-1	1	1	1
103-206-0176-7	206	2020-12-08		247	8.125	3	1	0	1	1	0		0		2	1	0	1930-07-15	0	2	3	3	1	1	1	0	2	90.4019	87	165.1	31.9172	2	5	1	1	2021-05-19	162		2021-05-19	2021-05-19	2	3	3	0	-1	1	1	1	44420
103-206-0177-5	206	2020-12-08	2022-01-20	408	12.4671	1	1	1	0		0		0		2	1	0	1950-01-15	1	2	3	2	2	0	4	1	2	70.8976	66.2	149.4	29.659	0	3	0	1	2021-05-10	153	408	2021-05-10		1	3	2	-1	-1		1	1
103-206-0178-3	206	2020-12-08	2022-01-07	395	12.4671	1	1	1	0		0		0		2	1	0	1965-01-31	1	1	2	3	0	0	4	1	1	55.8532	82.5	164	30.6737	0	5	0	1	2021-08-06	241	395		2021-08-06	2	2	3	-1	-1	1		1
103-206-0179-1	206	2020-12-08	2021-12-15	372	12.2368	1	1	1	0		0		0		2	1	0	1958-07-15	1	1	2	3	1	1	4	1	3	62.4024	108.2	159.9	42.3185	2	7	0	1	2021-06-11	185	372	2021-06-11	2021-06-11	2	3	3	0	-1	1	1	1
103-206-0180-9	206	2020-12-15	2021-12-03	353	11.6118	1	1	1	0		0		0		2	1	1	1980-04-04	1	0	1	3	2	0	3	1	3	40.6995	95.6	157.5	38.5387	0	7	0	1	2021-06-02	169	353	2021-06-02		2	3	1	-1	-1		1	1
103-206-0183-3	206	2021-01-18	2022-01-07	354	11.6447	1	1	1	0		0		0		2	1	0	1954-07-15	1	2	3	3	2	1	4	0	2	66.5141	69.5	148.5	31.5161	1	5	0	1	2021-07-14	177	354	2021-07-14		3	3	2	-1	0		1	1
103-206-0186-6	206	2021-01-19	2022-04-14	450	12.4671	1	0	0	0		0		0		2	1	0	1975-09-12	0	1	2	3	2	0	5	1	3	45.3561	80.3	162.8	30.2975	0	4	0	1			450			1	3	2	-1	-1			1
103-206-0187-4	206	2021-01-19	2022-02-04	381	12.4671	1	1	1	0		0		0		2	1	0	1967-08-15	1	1	2	3	0	1	3	1	2	53.433	76.5	154	32.2567	1	4	0	1	2021-07-12	174	381	2021-07-12	2021-07-12	3	2	3	-1	0	1	1	1
103-206-0188-2	206	2021-01-19	2022-03-11	416	12.4671	1	1	1	0		0		0		2	1	1	1951-07-01	1	2	3	3	2	0	5	0	2	69.5563	71	144.7	33.9095	0	8	0	1	2021-07-02	164	416	2021-07-02		2	3	2	-1	-1		1	1
103-206-0189-0	206	2021-01-19	2022-02-16	393	12.4671	1	1	1	0		0		0		2	1	1	1965-10-22	1	1	2	1	2	0	3	1	2	55.2457	52.9	161	20.4082	0	7	0	1	2021-09-10	234	393	2021-09-10		2	3	2	-1	-1		1	1
103-206-0200-5	206	2021-01-26	2022-02-18	388	12.4671	1	1	1	0		0		0		2	1	0	1970-09-09	1	1	2	3	0	0	3	1	3	50.3826	81.4	164.3	30.1543	0	6	0	1	2021-07-09	164	388		2021-07-09	2	2	3	-1	-1	1		1
103-206-0201-3	206	2021-01-26	2022-01-26	365	12.0066	1	1	1	0		0		0		2	1	0	1977-01-28	1	0	1	1	0	0	4	0	3	43.9953	50.7	152.5	21.8006	0	6	0	1	2021-07-28	183	365		2021-07-28	2	2	3	-1	-1	1		1
103-206-0202-1	206	2021-01-26	2022-04-06	435	12.4671	1	1	1	0		0		0		2	1	0	1960-03-07	1	1	2	2	1	1	3	1	3	60.8909	57.4	148	26.2053	2	4	0	1	2021-11-03	281	435	2021-11-03	2021-11-03	2	3	3	0	-1	1	1	1
103-206-0210-4	206	2021-02-02	2022-03-04	395	12.4671	1	1	1	0		0		0		2	1	0	1955-07-15	1	2	3	3	2	0	4	0	2	65.5558	98.1	146.2	45.8959	0	8	0	1	2021-08-18	197	395	2021-08-18		2	3	2	-1	-1		1	1
103-206-0211-2	206	2021-02-02	2022-01-17	349	11.4803	1	1	1	0		0		0		2	1	0	1969-07-15	0	1	2	1	0	0	3	1	3	51.5548	71.5	169.2	24.975	0	5	0	1	2021-08-03	182	349		2021-08-03	1	2	3	-1	-1	1		1
103-206-0222-9	206	2021-02-09	2022-04-01	416	12.4671	1	1	1	0		0		0		2	1	0	1975-02-15	1	1	2	3	2	0	3	1	3	45.986	95.3	155.5	39.4123	0	6	0	1	2021-10-06	239	416	2021-10-06		2	3	1	-1	-1		1	1
103-206-0238-5	206	2021-02-23	2022-02-18	360	11.8421	1	1	1	0		0		0		2	1	1	1964-02-26	1	1	2	1	2	0	3	1	3	56.9948	55.2	150.3	24.4355	0	6	0	1	2021-08-05	163	360	2021-08-05		2	3	2	-1	-1		1	1
103-206-0239-3	206	2021-02-23	2022-02-11	353	11.6118	1	1	1	0		0		0		2	1	1	1962-03-15	1	1	2	2	1	1	3	1	3	58.9471	75.9	162	28.9209	2	8	0	1	2021-08-11	169	353	2021-08-11	2021-08-11	2	3	3	0	-1	1	1	1
103-206-0241-9	206	2021-03-01	2022-02-23	359	11.8092	1	1	1	0		0		0		2	1	0	1970-04-12	0	1	2	2	0	1	5	2	3	50.8865	72.9	169.3	25.4339	1	8	0	1	2021-08-27	179	359		2021-08-27	3	1	3	-1	0	1		1
103-206-0242-7	206	2021-03-01	2022-03-03	367	12.0724	1	1	1	0		0		0		2	1	0	1988-06-26	1	0	1	2	2	1	3	0	3	32.6799	61.3	155.3	25.4166	1	8	0	1	2021-09-01	184	367	2021-09-01		3	3	1	-1	0		1	1
103-206-0243-5	206	2021-03-02	2022-03-09	372	12.2368	1	1	1	0		0		0		2	1	0	1967-02-11	1	1	2	3	2	0	5	1	3	54.0542	69.9	144.6	33.4303	0	6	0	1	2021-08-20	171	372	2021-08-20		2	3	2	-1	-1		1	1
103-206-0244-3	206	2021-03-02	2022-04-21	415	12.4671	1	1	1	0		0		0		2	1	0	1934-01-15	0	2	3	3	2	0	1	0	3	87.1278	75.2	151.6	32.7205	0	4	0	1	2021-11-12	255	415	2021-11-12		2	3	2	-1	-1		1	1
103-206-0254-2	206	2021-03-09	2022-02-25	353	11.6118	1	1	1	0		0		0		2	1	0	1941-07-15	1	2	3	1	2	0	4	1	3	79.6506	52.7	152.5	22.6606	0	8	0	1	2021-09-24	199	353	2021-09-24		2	3	2	-1	-1		1	1
103-206-0255-9	206	2021-03-09	2022-04-28	415	12.4671	1	1	1	0		0		0		2	1	1	1958-07-27	1	1	2	2	1	2	4	1	3	62.6185	67.4	156	27.6956	3	7	0	1	2021-09-03	178	415	2021-09-03	2021-09-03	3	3	3	0	0	1	1	1
103-206-0256-7	206	2021-03-09	2022-02-25	353	11.6118	1	1	1	0		0		0		2	1	0	1973-01-13	0	1	2	2	0	0	5	1	1	48.1518	73	164.7	26.9114	0	7	0	1	2021-12-31	297	353		2021-12-31	2	2	3	-1	-1	1		1
103-206-0265-8	206	2021-03-16	2022-04-22	402	12.4671	1	1	1	0		0		0		2	1	0	1964-09-18	1	1	2	3	2	0	3	1	3	56.4911	73.7	147.5	33.8753	0	7	0	1	2021-11-19	248	402	2021-11-19		2	3	2	-1	-1		1	1
103-206-0270-8	206	2021-03-23	2022-03-23	365	12.0066	1	1	1	0		0		0		2	1	1	1965-03-03	0	1	2	3	2	0	0	1	3	56.0556	91.7	170	31.7301	0	8	0	1	2021-09-16	177	365	2021-09-16		2	3	2	-1	-1		1	1
103-206-0271-6	206	2021-03-23	2022-03-11	353	11.6118	1	1	1	0		0		0		2	1	1	1960-07-15	0	1	2	2	2	0	0	1	1	60.6882	71.6	157.4	28.9004	0	8	0	1	2021-09-17	178	353	2021-09-17		2	3	2	-1	-1		1	1
103-206-0280-7	206	2021-04-01	2021-10-07	188	6	4	1	0	0		0		0		2	1	1	1969-08-02	1	1	2	2	2	1	0	2	1	51.6642	69.3	152.7	29.7204	0	8	0	1	2021-10-07		189			3	3	2	-1	0
103-206-0280-7	206	2021-04-01				4									2	1	1	1969-08-02	1	1	2	2	2	1	0	2	1	51.6642	69.3	152.7	29.7204	1	8	0	1	2021-10-07	189		2021-10-07		3	3	2	-1	0		1	1
103-207-0004-9	207	2020-08-10	2021-08-09	364	11.9737	1	1	1	0		0		0		1	0	1	1972-08-12	1	1	2	1	0	1	5	1	3	47.9952	55.3	149	24.9088	1	5	0	1	2021-02-08	182	364		2021-02-08	3	2	3	-1	0	1		1
103-207-0010-6	207	2020-08-11	2021-08-10	364	11.9737	1	1	1	0		0		0		1	0	1	1948-12-13	0	2	3	3	0	1	2	2	1	71.6612	89.5	164.5	33.0743	1	6	0	1	2021-02-10	183	364		2021-02-10	3	2	3	-1	0	1		1
103-207-0013-0	207	2020-08-11	2021-11-03	449	12.4671	1	1	1	0		0		0		1	0	1	1965-01-14	1	1	2	3	2	1	3	1	1	55.5738	82.4	144.3	39.5726	1	7	0	1	2021-05-04	266	449	2021-05-04		3	3	2	-1	0		1	1
103-207-0014-8	207	2020-08-11	2021-08-10	364	11.9737	1	1	1	0		0		0		1	0	0	1972-11-21	1	1	2	2	2	1	4	1	1	47.7218	60.2	152.4	25.9195	1	4	0	1	2021-02-09	182	364	2021-02-09		3	3	2	-1	0		1	1
103-207-0018-9	207	2020-08-12	2021-08-10	363	11.9408	1	1	1	0		0		0		1	0	1	1965-12-19	1	1	2	1	2	1	3	1	1	54.6482	58.8	154.5	24.6332	1	8	0	1	2021-02-11	183	363	2021-02-11		3	3	1	-1	0		1	1
103-207-0021-3	207	2020-08-13	2021-09-09	392	12.4671	1	1	1	0		0		0		1	0	1	1954-07-15	1	2	3	1	2	0	5	0	3	66.0815	45.1	149	20.3144	0	2	0	1	2021-02-04	175	392	2021-02-04		2	3	1	-1	-1		1	1
103-207-0022-1	207	2020-08-13	2021-08-26	378	12.4342	1	1	1	0		0		0		1	0	0	1945-12-28	0	2	3	1	2	0	2	2	1	74.6264	67.3	165.3	24.6303	0	6	0	1	2021-02-04	175	378	2021-02-04		2	3	2	-1	-1		1	1
103-207-0023-9	207	2020-08-13	2020-08-13	0	0	4	0	0	0		0		0		1	0	0	1983-12-25	1	0	1	3	2	0	5	1	3	36.636	94.8	154	39.973	0	5	0	1						2	3	1	-1	-1
103-207-0023-9	207	2020-08-13				4									1	0	0	1983-12-25	1	0	1	3	2	0	5	1	3	36.636	94.8	154	39.973	0	5	0	1						2	3	1	-1	-1			1
103-207-0024-7	207	2020-08-13	2021-08-19	371	12.2039	1	1	1	0		0		0		1	0	1	1959-07-15	0	1	2	1	2	0	5	1	1	61.0825	57	160	22.2656	0	5	0	1	2021-03-18	217	371	2021-03-18		2	3	2	-1	-1		1	1
103-207-0027-0	207	2020-08-14	2021-09-03	385	12.4671	1	1	1	0		0		0		1	0	0	1963-11-23	1	1	2	3	0	1	4	1	2	56.7262	95.4	151	41.8403	1	7	0	1	2021-02-05	175	385		2021-02-05	3	1	3	-1	0	1		1
103-207-0036-1	207	2020-08-17	2021-08-18	366	12.0395	1	1	1	0		0		0		1	0	0	1974-08-06	1	1	2	2	2	1	4	1	3	46.0325	76.7	161	29.5899	1	6	0	1	2021-02-18	185	366	2021-02-18		3	3	1	-1	0		1	1
103-207-0038-7	207	2020-08-18	2021-08-06	353	11.6118	1	1	1	0		0		0		1	0	0	1980-02-27	1	0	1	1	2	1	3	2	0	40.4743	59.5	155.5	24.6069	1	7	0	1	2021-02-09	175	353	2021-02-09		3	3	1	-1	0		1	1
103-207-0041-1	207	2020-08-18	2021-09-09	387	12.4671	1	1	1	0		0		0		1	0	0	1990-04-24	1	0	1	2	2	1	4	2	3	30.3197	61	153	26.0584	1	8	0	1	2021-02-24	190	387	2021-02-24		3	3	1	-1	0		1	1
103-207-0050-2	207	2020-08-19	2021-08-06	352	11.5789	1	1	1	0		0		0		1	0	0	1958-01-15	1	1	2	1	2	1	2	1	2	62.5937	51.1	156	20.9977	1	5	0	1	2021-05-03	257	352	2021-05-03		3	3	1	-1	0		1	1
103-207-0052-8	207	2020-08-19	2021-08-18	364	11.9737	1	1	1	0		0		0		1	0	0	1973-07-15	1	1	2	1	2	1	5	0	1	47.0975	47.9	160	18.7109	1	6	0	1	2021-02-23	188	364	2021-02-23		3	3	1	-1	0		1	1
103-207-0053-6	207	2020-08-20	2021-08-26	371	12.2039	1	1	1	0		0		0		1	0	0	1955-06-13	0	2	3	1	2	0	4	1	3	65.1889	59.5	161	22.9544	0	8	0	1	2021-02-04	168	371	2021-02-04		2	3	2	-1	-1		1	1
103-207-0054-4	207	2020-08-20		163	5.36184	2	0	0	0		0		1	0	1	0	0	1971-07-15	1	1	2	2	2	0	4	1	3	49.1013	76.4	160.5	29.6581	0	6	0	1						1	3	2	-1	-1			1
103-207-0055-1	207	2020-08-20	2021-08-12	357	11.7434	1	1	1	0		0		0		1	0	0	1949-12-03	1	2	3	3	1	1	2	1	2	70.7141	69.2	144	33.3719	2	8	0	1	2021-02-04	168	357	2021-02-04	2021-02-04	1	3	3	0	-1	1	1	1
103-207-0056-9	207	2020-08-20	2021-08-05	350	11.5132	1	1	1	0		0		0		1	0	0	1947-07-01	0	2	3	3	2	0	2	1	2	73.1401	75.9	157.5	30.5971	0	4	0	1	2021-02-04	168	350	2021-02-04		1	3	1	-1	-1		1	1
103-207-0057-7	207	2020-08-20	2021-08-12	357	11.7434	1	1	1	0		0		0		1	0	1	1957-07-01	1	1	2	2	0	0	4	1	3	63.1388	69.1	154	29.1364	0	7	0	1	2021-02-18	182	357		2021-02-18	2	2	3	-1	-1	1		1
103-207-0069-2	207	2020-08-25	2021-09-16	387	12.4671	1	1	1	0		0		0		1	0	0	1976-09-23	1	0	1	3	0	1	3	2	3	43.9213	106.5	170.5	36.6354	1	5	0	1	2021-02-18	177	387		2021-02-18	3	2	3	-1	0	1		1
103-207-0078-3	207	2020-08-28	2021-08-18	355	11.6776	1	1	1	0		0		0		1	0	0	1980-05-03	1	0	1	3	2	1	5	2	0	40.321	81	151.2	35.4308	1	8	0	1	2021-02-24	180	355	2021-02-24		3	3	1	-1	0		1	1
103-207-0079-1	207	2020-08-28	2021-10-25	423	12.4671	1	1	1	0		0		0		1	0	0	1954-02-05	1	2	3	2	0	1	3	1	2	66.5608	54.8	147	25.3598	1	8	0	1	2021-03-29	213	423		2021-03-29	3	2	3	-1	0	1		1
103-207-0090-8	207	2020-09-02	2021-08-26	358	11.7763	1	1	1	0		0		0		1	0	1	1971-10-15	0	1	2	2	2	1	3	3	1	48.8852	85.6	173	28.601	1	8	0	1	2021-05-27	267	358	2021-05-27		3	3	2	-1	0		1	1
103-207-0093-2	207	2020-09-03	2021-12-03	189	6.21711	5	0	0	0		1	0	0		1	0	1	1969-05-08	1	1	2	3	2	0	3	3	3	51.3245	72.6	153.1	30.9732	0	4	0	1			456			2	3	2	-1	-1			1
103-207-0094-0	207	2020-09-03	2021-11-30	161	5.29605	5	0	0	0		1	0	0		1	0	0	1951-01-01	1	2	3	3	2	1	4	0	1	69.6737	72.7	154.5	30.4563	1	6	0	1	2021-02-11	161	453	2021-02-11		3	3	2	-1	0		1	1
103-207-0095-7	207	2020-09-03	2021-11-30	453	12.4671	1	1	1	0		0		0		1	0	0	1960-06-05	1	1	2	2	2	0	2	3	3	60.2474	62.2	151.5	27.0997	0	7	0	1	2021-03-04	182	453	2021-03-04		2	3	1	-1	-1		1	1
103-207-0096-5	207	2020-09-03	2021-11-11	434	12.4671	1	1	1	0		0		0		1	0	0	1955-07-01	1	2	3	3	2	0	4	1	2	65.1784	90.6	147.5	41.6432	0	7	0	1	2021-02-04	154	434	2021-02-04		2	3	2	-1	-1		1	1
103-207-0107-0	207	2020-09-10	2021-09-23	378	12.4342	1	1	1	0		0		0		1	0	0	1965-11-10	1	1	2	3	2	0	4	1	3	54.8344	86.5	162	32.9599	0	6	0	1	2021-03-04	175	378	2021-03-04		2	3	2	-1	-1		1	1
103-207-0108-8	207	2020-09-10	2021-10-28	413	12.4671	1	1	1	0		0		0		1	0	1	1977-07-22	1	0	1	3	2	0	3	2	3	43.1384	88	157.5	35.4749	0	4	0	1	2021-07-22	315	413	2021-07-22		2	3	2	-1	-1		1	1
103-207-0109-6	207	2020-09-10	2021-11-25	441	12.4671	1	1	1	0		0		0		1	0	0	1955-01-01	1	2	3	2	2	0	4	1	1	65.693	60.5	155	25.1821	0	6	0	1	2021-02-11	154	441	2021-02-11		1	3	1	-1	-1		1	1
103-207-0110-4	207	2020-09-10	2021-09-23	378	12.4342	1	1	1	0		0		0		1	0	1	1940-07-15	1	2	3	3	2	0	4	0	2	80.1571	88.2	151	38.6825	0	6	0	1	2021-02-12	155	378	2021-02-12		2	3	1	-1	-1		1	1
103-207-0111-2	207	2020-09-10	2021-11-30	291	9.57237	5	0	0	0		1	1	0		1	0	0	1986-10-24	1	0	1	2	2	0	4	1	3	33.882	73.3	159	28.9941	0	8	0	1			446			2	3	2	-1	-1			1
103-207-0120-3	207	2020-09-15	2021-09-14	364	11.9737	1	1	1	0		0		0		1	0	0	1962-03-15	1	1	2	2	2	1	4	1	1	58.506	69.9	156	28.7229	1	5	0	1	2021-03-15	181	364	2021-03-15		3	3	1	-1	0		1	1
103-207-0122-9	207	2020-09-17	2021-09-07	355	11.6776	1	1	1	0		0		0		1	0	0	1936-06-26	1	2	3	2	2	0	2	3	2	84.228	58	142.5	28.5626	0	6	0	1	2021-04-21	216	355	2021-04-21		2	3	2	-1	-1		1	1
103-207-0123-7	207	2020-09-17	2021-09-23	371	12.2039	1	1	1	0		0		0		1	0	0	1958-07-01	1	1	2	3	2	0	5	0	2	62.2159	90	152.5	38.6993	0	6	0	1	2021-04-08	203	371	2021-04-08		2	3	2	-1	-1		1	1
103-207-0124-5	207	2020-09-17	2021-10-12	390	12.4671	1	1	1	0		0		0		1	0	0	1975-09-25	0	0	1	1	2	1	3	1	3	44.9812	65.6	168.5	23.1049	1	7	0	1	2021-03-11	175	390	2021-03-11		3	3	2	-1	0		1	1
103-207-0132-8	207	2020-10-01	2021-10-07	371	12.2039	1	1	1	0		0		0		1	0	1	1967-09-07	1	1	2	3	2	0	3	1	2	53.0686	88.6	152.6	38.0474	0	6	0	1	2021-03-11	161	371	2021-03-11		2	3	2	-1	-1		1	1
103-207-0133-6	207	2020-10-01	2021-12-03	428	12.4671	1	0	0	0		0		0		1	0	1	1952-07-15	1	2	3	2	2	0	0	0	1	68.2147	66.5	157.1	26.9444	0	7	0	1			428			2	3	2	-1	-1			1
103-207-0134-4	207	2020-10-07	2021-12-02	421	12.4671	1	1	1	0		0		0		1	0	1	1957-10-10	1	1	2	2	0	0	4	1	2	62.9935	66.9	162.5	25.3349	0	7	0	1	2021-03-25	169	421		2021-03-25	2	2	3	-1	-1	1		1
103-207-0135-1	207	2020-10-08	2021-12-20	342	11.25	1	1	0	0		1	1	0		1	0	0	1979-09-29	1	0	1	3	2	0	3	2	3	41.0274	79.3	157.2	32.0899	0	6	0	1	2021-03-25	168	438	2021-03-25		2	3	2	-1	-1		1	1
103-207-0136-9	207	2020-10-13	2021-10-28	380	12.4671	1	1	1	0		0		0		1	0	0	1977-02-08	1	0	1	2	2	0	5	1	1	43.6778	67.8	157.2	27.4362	0	7	0	1	2021-04-01	170	380	2021-04-01		2	3	2	-1	-1		1	1
103-207-0137-7	207	2020-10-15	2022-01-04	446	12.4671	1	0	0	0		0		0		1	0	0	1994-06-02	1	0	1	2	2	0	3	2	3	26.3718	65.3	153	27.8953	0	8	0	1			446			2	3	2	-1	-1			1
103-207-0138-5	207	2020-10-15	2022-01-14	78	2.56579	5	0	0	0		1	0	0		1	0	1	1966-10-01	1	1	2	3	2	0	3	1	3	54.0406	98.9	161.1	38.107	0	8	0	1			456			2	3	2	-1	-1			1
103-207-0139-3	207	2020-10-15	2021-10-28	378	12.4342	1	1	1	0		0		0		1	0	0	1968-07-15	1	1	2	2	2	0	3	1	3	52.253	67.3	154	28.3775	0	8	0	1	2021-04-29	196	378	2021-04-29		2	3	1	-1	-1		1	1
103-207-0140-1	207	2020-10-22	2021-12-16	420	12.4671	1	1	1	0		0		0		1	0	1	1965-12-05	1	1	2	2	1	1	3	1	3	54.8811	59.9	154.6	25.0615	2	7	0	1	2021-05-06	196	420	2021-05-06	2021-05-06	1	3	3	0	-1	1	1	1
103-207-0141-9	207	2020-10-22	2021-11-11	385	12.4671	1	1	1	0		0		0		1	0	0	1960-07-07	1	1	2	3	1	1	3	1	2	60.294	73.4	153	31.3555	2	6	0	1	2021-05-20	210	385	2021-05-20	2021-05-20	2	3	3	0	-1	1	1	1
103-207-0142-7	207	2020-11-04	2021-12-30	421	12.4671	1	1	1	0		0		0		1	0	0	1950-07-15	1	2	3	1	2	0	4	0	2	70.3088	67.1	164.8	24.7063	0	5	0	1	2021-05-13	190	421	2021-05-13		1	3	2	-1	-1		1	1
103-207-0143-5	207	2020-11-04	2021-11-18	379	12.4671	1	1	1	0		0		0		1	0	1	1948-07-15	0	2	3	1	2	0	5	1	3	72.3076	61.6	166.6	22.1938	0	5	0	1	2021-09-16	316	379	2021-09-16		2	3	2	-1	-1		1	1
103-207-0144-3	207	2020-11-05	2021-12-02	392	12.4671	1	1	1	0		0		0		1	0	0	1949-04-02	0	2	3	1	2	0	3	3	2	71.5958	50.5	155.6	20.858	0	7	0	1	2021-04-29	175	392	2021-04-29		2	3	2	-1	-1		1	1
103-207-0145-0	207	2020-11-11	2022-01-27	442	12.4671	1	1	1	0		0		0		1	0	0	1975-12-01	1	0	1	3	2	0	3	2	3	44.9485	87.3	163	32.8578	0	8	0	1	2021-10-06	329	442	2021-10-06		2	3	1	-1	-1		1	1
103-207-0146-8	207	2020-11-12	2021-12-02	385	12.4671	1	1	1	0		0		0		1	0	0	1968-10-11	1	1	2	3	2	0	4	1	3	52.0883	90	155.6	37.1726	0	7	0	1	2021-05-06	175	385	2021-05-06		1	3	2	-1	-1		1	1
103-207-0147-6	207	2020-11-12	2021-12-16	399	12.4671	1	1	1	0		0		0		1	0	0	1977-09-03	1	0	1	3	0	0	1	1	3	43.1931	79.6	160.8	30.7851	0	7	0	1	2021-06-30	230	399		2021-06-30	2	2	3	-1	-1	1		1
103-207-0148-4	207	2020-11-20	2021-12-23	398	12.4671	1	1	1	0		0		0		1	0	1	1953-11-15	1	2	3	2	2	0	0	1	3	67.0154	54.3	143.6	26.3324	0	5	0	1	2021-05-21	182	398	2021-05-21		2	3	2	-1	-1		1	1
103-207-0149-2	207	2020-11-26	2021-12-16	385	12.4671	1	1	1	0		0		0		1	0	0	1970-07-15	0	1	2	1	2	0	5	1	3	50.369	56.7	168.4	19.994	0	6	0	1	2021-05-13	168	385	2021-05-13		2	3	1	-1	-1		1	1
103-207-0150-0	207	2020-11-26	2021-12-23	392	12.4671	1	1	1	0		0		0		1	0	1	1975-09-23	1	1	2	3	2	0	3	2	1	45.1783	70	152.2	30.2182	0	7	0	1	2021-05-13	168	392	2021-05-13		2	3	2	-1	-1		1	1
103-207-0151-8	207	2020-11-26	2022-01-27	427	12.4671	1	1	1	0		0		0		1	0	0	1945-01-01	1	2	3	1	2	0	4	0	1	75.9026	38.1	137.9	20.0353	0	8	0	1	2021-05-27	182	427	2021-05-27		2	3	2	-1	-1		1	1
103-207-0152-6	207	2020-12-03	2021-12-16	378	12.4342	1	1	1	0		0		0		1	0	0	1970-04-28	1	1	2	2	2	0	4	2	2	50.6017	69	154.7	28.8316	0	6	0	1	2021-05-27	175	378	2021-05-27		2	3	2	-1	-1		1	1
103-207-0153-4	207	2020-12-03	2021-12-23	385	12.4671	1	1	1	0		0		0		1	0	0	1952-12-03	0	2	3	2	2	0	5	0	3	68.0012	70	163.4	26.2177	0	7	0	1	2021-05-27	175	385	2021-05-27		2	3	2	-1	-1		1	1
103-207-0154-2	207	2020-12-07		147	4.83553	5	1	0	0		1	0	0		1	0	0	1972-08-13	1	1	2	1	2	1	5	1	1	48.3187	53	155.8	21.8344	1	6	0	1	2021-08-02	238		2021-08-02		3	3	2	-1	0		1	1
103-207-0155-9	207	2020-12-10	2022-01-06	392	12.4671	1	1	1	0		0		0		1	0	1	1959-08-07	1	1	2	3	2	0	5	1	2	61.345	92.7	154.5	38.835	0	8	0	1	2021-05-20	161	392	2021-05-20		2	3	2	-1	-1		1	1
103-207-0156-7	207	2020-12-10	2022-02-09	426	12.4671	1	0	0	0		0		0		1	0	0	1970-01-01	0	1	2	2	2	0	2	0	3	50.9414	69.4	157.3	28.048	0	8	0	1			426			1	3	1	-1	-1			1
103-207-0157-5	207	2020-12-10	2022-02-21	438	12.4671	1	0	0	0		0		0		1	0	0	1957-08-24	1	1	2	2	2	0	5	1	2	63.2974	68.3	151	29.9548	0	8	0	1			438			2	3	2	-1	-1			1
103-207-0158-3	207	2020-12-14	2021-12-14	365	12.0066	1	1	1	0		0		0		1	0	0	1965-12-14	1	1	2	3	2	1	5	2	2	55.0015	85	153.8	35.9341	1	5	0	1	2021-06-14	182	365	2021-06-14		3	3	2	-1	0		1	1
103-207-0159-1	207	2020-12-14	2022-03-11	452	12.4671	1	1	1	0		0		0		1	0	0	1974-07-20	1	1	2	2	2	0	4	1	3	46.4048	67.5	159.3	26.5994	0	7	0	1	2021-05-20	157	452	2021-05-20		2	3	2	-1	-1		1	1
103-207-0160-9	207	2020-12-16	2021-12-13	362	11.9079	1	1	1	0		0		0		1	0	1	1959-07-15	0	1	2	2	1	2	5	1	3	61.4244	71	164	26.398	3	8	0	1	2021-06-16	182	362	2021-06-16	2021-06-16	3	3	3	0	0	1	1	1
103-207-0161-7	207	2020-12-17	2022-02-23	433	12.4671	1	0	0	0		0		0		1	0	0	1965-07-01	0	1	2	2	1	1	1	1	3	55.4641	84.4	171.5	28.6955	2	7	0	1			433			1	3	3	0	-1			1
103-207-0162-5	207	2020-12-17	2022-03-15	48	1.57895	5	0	0	0		1	0	0		1	0	0	1970-07-15	1	1	2	1	2	0	4	0	3	50.4265	51.1	144.4	24.5068	0	6	0	1			453			2	3	2	-1	-1			1
103-207-0163-3	207	2020-12-17	2022-01-06	385	12.4671	1	1	1	0		0		0		1	0	0	1954-07-15	1	2	3	3	1	1	1	1	2	66.4265	73.9	150.6	32.5833	2	7	0	1	2021-07-15	210	385	2021-07-15	2021-07-15	2	3	3	0	-1	1	1	1
103-207-0164-1	207	2020-12-17	2022-02-24	434	12.4671	1	1	1	0		0		0		1	0	1	1972-07-09	1	1	2	1	2	0	5	1	3	48.4416	51.9	152	22.4636	0	5	0	1	2021-05-21	155	434	2021-05-21		2	3	2	-1	-1		1	1
103-207-0165-8	207	2020-12-17	2022-03-11	449	12.4671	1	0	0	0		0		0		1	0	0	1961-03-15	1	1	2	3	2	0	5	0	3	59.76	79.5	142	39.4267	0	7	0	1			449			2	3	2	-1	-1			1
103-207-0166-6	207	2020-12-21	2021-12-10	354	11.6447	1	1	1	0		0		0		1	0	0	1962-12-08	1	1	2	1	1	2	3	1	2	58.0378	63.3	163	23.8248	3	6	0	1	2021-10-18	301	354	2021-10-18	2021-10-18	3	3	3	0	0	1	1	1
103-207-0167-4	207	2020-12-21	2022-01-27	402	12.4671	1	1	1	0		0		0		1	0	1	1963-07-15	1	1	2	2	1	1	5	1	3	57.4384	60.6	149.7	27.0414	2	5	0	1	2021-05-21	151	402	2021-05-21	2021-05-21	2	3	3	0	-1	1	1	1
103-207-0168-2	207	2020-12-24	2022-01-20	392	12.4671	1	1	1	0		0		0		1	0	0	1958-07-27	1	1	2	1	2	0	4	1	3	62.4127	54.1	157.2	21.8923	0	7	0	1	2021-07-08	196	392	2021-07-08		2	3	2	-1	-1		1	1
103-207-0169-0	207	2020-12-24	2022-01-06	378	12.4342	1	1	1	0		0		0		1	0	0	1945-07-01	1	2	3	2	2	0	5	0	2	75.4832	67.9	160	26.5234	0	7	0	1	2021-06-10	168	378	2021-06-10		1	3	1	-1	-1		1	1
103-207-0170-8	207	2020-12-24	2022-02-10	413	12.4671	1	1	1	0		0		0		1	0	0	1952-07-01	0	2	3	1	2	0	5	3	3	68.4827	60.1	165.7	21.8892	0	8	0	1	2021-06-10	168	413	2021-06-10		1	3	2	-1	-1		1	1
103-207-0171-6	207	2020-12-24	2022-01-20	392	12.4671	1	1	1	0		0		0		1	0	0	1952-07-15	1	2	3	2	2	0	2	0	2	68.4444	62.4	154.5	26.1413	0	5	0	1	2021-05-27	154	392	2021-05-27		1	3	1	-1	-1		1	1
103-207-0172-4	207	2020-12-31	2022-02-03	399	12.4671	1	1	1	0		0		0		1	0	0	1949-08-01	1	2	3	1	2	1	2	1	2	71.4175	54.7	151.5	23.8321	1	8	0	1	2021-08-05	217	399	2021-08-05		3	3	1	-1	0		1	1
103-207-0173-2	207	2020-12-31	2022-03-15	439	12.4671	1	1	1	0		0		0		1	0	0	1950-07-15	1	2	3	1	2	0	2	0	2	70.4649	55.7	149.5	24.9214	0	7	0	1	2021-06-07	158	439	2021-06-07		2	3	2	-1	-1		1	1
103-207-0174-0	207	2020-12-31	2022-02-24	420	12.4671	1	1	1	0		0		0		1	0	0	1980-07-03	1	0	1	3	2	0	3	2	3	40.4965	101.5	168	35.9623	0	8	0	1	2021-05-31	151	420	2021-05-31		2	3	2	-1	-1		1	1
103-207-0175-7	207	2020-12-31	2022-01-06	371	12.2039	1	1	1	0		0		0		1	0	1	1966-07-13	1	1	2	1	2	0	5	2	3	54.4705	56.1	158.4	22.359	0	7	0	1	2021-06-10	161	371	2021-06-10		2	3	2	-1	-1		1	1
103-207-0176-5	207	2021-01-04	2022-01-27	388	12.4671	1	1	1	0		0		0		1	0	0	1974-05-24	1	1	2	3	1	1	4	1	2	46.6182	81.3	161.5	31.1706	2	8	0	1	2021-07-06	183	388	2021-07-06	2021-07-06	2	3	3	0	-1	1	1	1
103-207-0177-3	207	2021-01-06	2022-04-04	453	12.4671	1	1	1	0		0		0		1	0	0	1994-05-05	0	0	1	1	2	1	5	2	3	26.6758	54	161.5	20.7037	1	8	0	1	2021-07-09	184	453	2021-07-09		3	3	1	-1	0		1	1
103-207-0178-1	207	2021-01-07	2022-03-17	434	12.4671	1	1	1	0		0		0		1	0	0	1979-09-21	0	0	1	3	2	0	5	2	3	41.2984	104.1	170.5	35.8098	0	6	0	1	2021-07-08	182	434	2021-07-08		1	3	2	-1	-1		1	1
103-207-0179-9	207	2021-01-07	2022-03-31	448	12.4671	1	1	1	0		0		0		1	0	1	1945-07-15	1	2	3	2	2	0	4	0	3	75.4833	68.8	153.5	29.1992	0	5	0	1	2021-07-15	189	448	2021-07-15		2	3	2	-1	-1		1	1
103-207-0180-7	207	2021-01-07	2022-02-24	413	12.4671	1	1	1	0		0		0		1	0	0	1971-08-03	1	1	2	2	2	0	3	1	1	49.4328	74.1	158.2	29.6077	0	5	0	1	2021-07-08	182	413	2021-07-08		2	3	2	-1	-1		1	1
103-207-0181-5	207	2021-01-07	2022-01-27	385	12.4671	1	1	1	0		0		0		1	0	0	1974-03-15	1	1	2	2	2	0	5	1	0	46.8181	63.6	158.5	25.3162	0	8	0	1	2021-08-05	210	385	2021-08-05		2	3	1	-1	-1		1	1
103-207-0182-3	207	2021-01-07		57	1.875	3	0	0	1	0	0		0		1	0	0	1963-06-30	0	1	2	1	1	1	5	2	3	57.5261	49.6	156	20.3813	2	5	1	1						2	3	3	0	-1			1	44260
103-207-0183-1	207	2021-01-13	2021-12-30	351	11.5461	1	1	1	0		0		0		1	0	0	1962-07-15	1	1	2	3	2	1	3	1	2	58.5005	74.8	157.1	30.3074	1	8	0	1	2021-07-05	173	351	2021-07-05		3	3	2	-1	0		1	1
103-207-0184-9	207	2021-01-14	2022-01-27	378	12.4342	1	1	1	0		0		0		1	0	0	1959-07-11	0	1	2	1	2	0	5	1	3	61.515	68.7	174.1	22.6652	0	6	0	1	2021-07-29	196	378	2021-07-29		2	3	2	-1	-1		1	1
103-207-0185-6	207	2021-01-14	2022-01-27	378	12.4342	1	1	1	0		0		0		1	0	0	1976-06-12	0	0	1	2	1	1	3	1	3	44.5924	79.2	164	29.4468	2	6	0	1	2021-09-02	231	378	2021-09-02	2021-09-02	2	3	3	0	-1	1	1	1
103-207-0186-4	207	2021-01-14	2022-01-26	377	12.4013	1	1	1	0		0		0		1	0	0	1960-07-15	0	1	2	1	2	1	2	0	1	60.5021	54.6	153.8	23.0823	1	6	0	1	2021-07-22	189	377	2021-07-22		3	3	1	-1	0		1	1
103-207-0187-2	207	2021-01-28	2022-02-03	371	12.2039	1	1	1	0		0		0		1	0	0	1957-09-15	0	1	2	0	2	0	2	1	3	63.3709	44.3	158.9	17.5451	0	4	0	1	2021-07-22	175	371	2021-07-22		2	3	2	-1	-1		1	1
103-207-0188-0	207	2021-01-28	2022-03-25	421	12.4671	1	0	0	0		0		0		1	0	1	1945-03-27	1	2	3	2	2	0	2	2	2	75.8419	67.2	159.5	26.4148	0	4	0	1			421			2	3	2	-1	-1			1
103-207-0189-8	207	2021-01-28	2022-02-24	392	12.4671	1	1	1	0		0		0		1	0	0	1967-11-15	1	1	2	1	0	0	4	1	3	53.2057	43	143.8	20.7946	0	4	0	1	2021-07-15	168	392		2021-07-15	2	2	3	-1	-1	1		1
103-207-0190-6	207	2021-01-29		373	12.2697	2	1	0	0		0		1	1	1	0	0	1973-01-15	1	1	2	3	1	1	3	1	3	48.0392	84.4	165	31.0009	2	7	0	1	2021-10-07	251		2021-10-07	2021-10-07	2	3	3	0	-1	1	1	1
103-207-0191-4	207	2021-02-02	2022-03-30	421	12.4671	1	1	1	0		0		0		1	0	1	1950-12-04	0	2	3	1	1	2	5	0	2	70.1666	55.2	162.5	20.9041	3	7	0	1	2021-08-02	181	421	2021-08-02	2021-08-02	3	3	3	0	0	1	1	1
103-207-0192-2	207	2021-02-04	2022-02-03	364	11.9737	1	0	0	0		0		0		1	0	0	1978-09-01	1	0	1	3	1	1	5	1	3	42.4294	79.5	161.8	30.3676	2	5	0	1			364			2	3	3	0	-1			1
103-207-0193-0	207	2021-02-04	2022-03-10	399	12.4671	1	1	1	0		0		0		1	0	0	1955-10-10	1	2	3	3	0	0	1	1	1	65.3234	92.7	157.3	37.4647	0	8	0	1	2021-07-22	168	399	2021-07-22	2021-07-22	2	2	3	-1	-1	1	1	1
103-207-0194-8	207	2021-02-04	2022-02-10	371	12.2039	1	1	1	0		0		0		1	0	0	1967-03-14	0	1	2	1	2	0	3	2	3	53.8983	62.5	161	24.1117	0	5	0	1	2021-08-05	182	371	2021-08-05		2	3	2	-1	-1		1	1
103-207-0195-5	207	2021-02-05	2022-01-24	353	11.6118	1	1	1	0		0		0		1	0	0	1963-06-05	1	1	2	3	2	1	4	1	2	57.6737	86	158	34.4496	1	4	0	1	2021-10-26	263	353	2021-10-26		3	3	2	-1	0		1	1
103-207-0196-3	207	2021-02-08	2022-03-08	393	12.4671	1	1	1	0		0		0		1	0	0	1967-12-12	0	1	2	1	1	2	3	1	3	53.1619	69	171.5	23.4596	3	6	0	1	2021-08-11	184	393	2021-08-11	2021-08-11	3	3	3	0	0	1	1	1
103-207-0197-1	207	2021-02-10	2022-02-15	370	12.1711	1	1	1	0		0		0		1	0	0	1957-07-15	1	1	2	3	2	1	4	1	2	63.5764	86	146.4	40.1251	1	8	0	1	2021-08-11	182	370	2021-08-11		3	3	2	-1	0		1	1
103-207-0198-9	207	2021-02-11	2022-04-05	418	12.4671	1	1	1	0		0		0		1	0	0	1962-12-15	1	1	2	3	2	0	5	0	1	58.1609	73.3	148.5	33.2392	0	6	0	1	2021-07-29	168	418	2021-07-29		2	3	2	-1	-1		1	1
103-207-0199-7	207	2021-02-11	2022-03-07	389	12.4671	1	1	1	0		0		0		1	0	0	1998-05-14	1	0	0	3	0	0	5	2	3	22.7498	84.4	165	31.0009	0	5	0	1	2021-08-05	175	389		2021-08-05	2	2	3	-1	-1	1		1
103-207-0200-3	207	2021-02-11	2022-04-22	435	12.4671	1	1	1	0		0		0		1	0	0	1998-03-04	1	0	0	1	0	0	5	2	0	22.9443	49.6	159.4	19.5211	0	5	0	1	2021-08-05	175	435		2021-08-05	2	2	3	-1	-1	1		1
103-207-0201-1	207	2021-02-12	2022-01-25	347	11.4145	1	1	1	0		0		0		1	0	0	1968-07-15	1	1	2	2	2	1	4	2	3	52.5812	71	158.5	28.2618	1	6	0	1	2021-08-13	182	347	2021-08-13		3	3	1	-1	0		1	1
103-207-0202-9	207	2021-02-18	2022-04-14	420	12.4671	1	1	1	0		0		0		1	0	1	1938-01-01	1	2	3	3	2	0	4	0	2	83.1328	82.7	145.8	38.9037	0	7	0	1	2021-07-29	161	420	2021-07-29		2	3	2	-1	-1		1	1
103-207-0203-7	207	2021-02-18	2022-03-03	378	12.4342	1	1	1	0		0		0		1	0	0	1959-05-25	0	1	2	2	2	0	3	1	1	61.7393	91.5	175	29.8776	0	7	0	1	2021-08-26	189	378	2021-08-26		2	3	2	-1	-1		1	1
103-207-0204-5	207	2021-03-08	2022-03-09	366	12.0395	1	1	1	0		0		0		1	0	0	1973-02-03	1	1	2	3	2	1	3	1	1	48.0911	83.1	155.1	34.5444	1	8	0	1	2021-09-13	189	366	2021-09-13		3	3	1	-1	0		1	1
103-207-0205-2	207	2021-03-08	2022-04-14	402	12.4671	1	0	0	0		0		0		1	0	1	1976-03-08	1	1	2	3	2	0	3	2	3	45.0006	95.4	166.5	34.4128	0	6	0	1			402			2	3	1	-1	-1			1
103-207-0206-0	207	2021-03-10	2022-03-08	363	11.9408	1	1	1	0		0		0		1	0	0	1975-11-28	1	1	2	2	2	1	3	1	2	45.2825	75.5	167	27.0716	1	8	0	1	2021-09-08	182	363	2021-09-08		3	3	1	-1	0		1	1
103-207-0207-8	207	2021-03-11	2022-03-10	364	11.9737	1	1	1	0		0		0		1	0	0	1954-02-01	0	2	3	1	2	0	5	1	3	67.1054	69.4	168.8	24.3565	0	5	0	1	2021-08-19	161	364	2021-08-19		2	3	2	-1	-1		1	1
103-207-0208-6	207	2021-03-11	2022-04-21	406	12.4671	1	1	1	0		0		0		1	0	1	1946-01-01	1	2	3	2	2	0	4	1	1	75.1904	77.9	161.9	29.7197	0	7	0	1	2021-09-09	182	406	2021-09-09		2	3	2	-1	-1		1	1
103-207-0209-4	207	2021-03-12	2022-02-16	341	11.2171	1	1	1	0		0		0		1	0	0	1977-01-14	0	0	1	1	0	1	3	3	3	44.1571	58.6	166.1	21.2402	1	8	0	1	2021-09-24	196	341		2021-09-24	3	2	3	-1	0	1		1
103-207-0210-2	207	2021-03-17	2022-03-24	372	12.2368	1	1	1	0		0		0		1	0	1	1979-02-05	1	0	1	2	2	0	5	1	3	42.1116	55.6	145.4	26.2994	0	8	0	1	2021-08-19	155	372	2021-08-19		2	3	1	-1	-1		1	1
103-207-0211-0	207	2021-03-18	2022-02-24	343	11.2829	1	1	1	0		0		0		1	0	0	1951-12-23	0	2	3	2	2	1	3	2	1	69.2354	72.6	167.9	25.7534	1	7	0	1	2021-09-02	168	343	2021-09-02		3	3	2	-1	0		1	1
103-207-0212-8	207	2021-03-18	2022-04-20	398	12.4671	1	1	1	0		0		0		1	0	0	1962-10-09	0	1	2	2	2	0	3	1	3	58.4402	72.1	164.4	26.6767	0	6	0	1	2021-09-27	193	398	2021-09-27		2	3	1	-1	-1		1	1
103-207-0213-6	207	2021-03-18	2022-03-17	364	11.9737	1	1	1	0		0		0		1	0	0	1974-09-25	1	1	2	3	2	0	4	2	3	46.4787	114.8	161.2	44.1786	0	7	0	1	2021-09-16	182	364	2021-09-16		2	3	2	-1	-1		1	1
103-207-0214-4	207	2021-03-18	2022-03-24	371	12.2039	1	1	1	0		0		0		1	0	0	1970-09-21	1	1	2	3	2	0	1	1	3	50.4897	98.8	146	46.3502	0	8	0	1	2021-09-30	196	371	2021-09-30		2	3	2	-1	-1		1	1
103-207-0218-5	207	2021-03-23		83	2.73026	3	0	0	1	0	0		0		1	0	0	1973-10-15	1	1	2	3	1	2	5	1	1	47.4369	69.3	151.1	30.3532	3	7	1	1						3	3	3	0	0			1	44361
103-207-0223-5	207	2021-03-25	2022-03-10	350	11.5132	1	1	1	0		0		0		1	0	0	1983-03-25	1	0	1	2	2	0	3	0	1	38.0021	63.9	151.6	27.8037	0	7	0	1	2021-09-16	175	350	2021-09-16		2	3	2	-1	-1		1	1
103-207-0224-3	207	2021-03-25	2022-03-17	357	11.7434	1	1	1	0		0		0		1	0	0	1966-07-25	1	1	2	0	0	0	4	1	2	54.6674	48.6	163.1	18.2696	0	8	0	1	2021-11-04	224	357		2021-11-04	2	2	3	-1	-1	1		1
103-207-0225-0	207	2021-03-25	2022-04-11	382	12.4671	1	1	1	0		0		0		1	0	0	1958-03-01	1	1	2	3	2	1	4	1	3	63.0672	86.5	162.6	32.7171	1	6	0	1	2021-10-12	201	382	2021-10-12		3	3	2	-1	0		1	1
103-207-0228-4	207	2021-03-31	2022-04-25	390	12.4671	1	1	1	0		0		0		1	0	0	1990-03-22	1	0	1	3	2	0	1	3	0	31.0262	74.4	155.7	30.6899	0	6	0	1	2021-09-09	162	390	2021-09-09		2	3	2	-1	-1		1	1
103-208-0003-9	208	2020-07-27	2021-07-23	361	11.875	1	1	1	0		0		0		2	1	0	1955-07-27	1	2	3	1	2	0	1	0	2	65.0029	41.5	146.6	19.3099	0	8	0	1	2021-02-05	193	361	2021-02-05		1	3	1	-1	-1		1	1
103-208-0004-7	208	2020-07-27	2021-09-01	401	12.4671	1	1	1	0		0		0		2	1	0	1947-03-04	0	2	3	1	2	0	1	1	3	73.4	59.3	159	23.4564	0	5	0	1	2021-01-25	182	401	2021-01-25		2	3	1	-1	-1		1	1
103-208-0005-4	208	2020-07-27		122	4.01316	2	0	0	0		0		1	0	2	1	0	1950-07-12	0	2	3	1	2	0	5	0	3	70.0434	51.5	152	22.2905	0	7	0	1						2	3	1	-1	-1			1
103-208-0006-2	208	2020-07-27	2021-08-10	86	2.82895	5	0	0	0		1	0	0		2	1	0	1964-10-19	1	1	2	2	2	0	5	1	2	55.7711	60.2	152	26.0561	0	4	0	1			379			2	3	2	-1	-1			1
103-208-0007-0	208	2020-07-28	2021-07-20	357	11.7434	1	1	1	0		0		0		2	1	1	1967-02-12	1	1	2	3	2	0	5	1	3	53.4574	82.4	159	32.5936	0	6	0	1	2021-02-05	192	357	2021-02-05		2	3	2	-1	-1		1	1
103-208-0008-8	208	2020-07-28	2021-08-13	381	12.4671	1	1	1	0		0		0		2	1	0	1956-01-01	0	1	2	1	2	0	2	1	3	64.5732	59.3	163	22.3192	0	7	0	1	2021-04-16	262	381	2021-04-16		1	3	1	-1	-1		1	1
103-208-0009-6	208	2020-07-28	2021-07-19	356	11.7105	1	1	1	0		0		0		2	1	0	1955-05-06	0	2	3	1	2	0	2	1	3	65.2303	64.6	166.4	23.3306	0	6	0	1	2021-01-22	178	356	2021-01-22		2	3	2	-1	-1		1	1
103-208-0010-4	208	2020-07-28	2021-07-16	353	11.6118	1	1	1	0		0		0		2	1	0	1955-10-12	1	1	2	3	2	0	2	2	2	64.7951	80.4	153	34.3458	0	8	0	1	2021-02-05	192	353	2021-02-05		2	3	1	-1	-1		1	1
103-208-0011-2	208	2020-07-28	2021-08-13	381	12.4671	1	1	1	0		0		0		2	1	1	1951-01-05	1	2	3	2	2	0	2	2	3	69.5618	64.1	151.9	27.7807	0	4	0	1	2021-03-11	226	381	2021-03-11		1	3	2	-1	-1		1	1
103-208-0021-1	208	2020-07-30	2021-07-02	337	11.0855	1	1	1	0		0		0		2	1	0	1975-04-12	1	1	2	0	2	1	5	1	2	45.3012	37.1	158.8	14.712	1	8	0	1	2021-02-05	190	337	2021-02-05		3	3	1	-1	0		1	1
103-208-0027-8	208	2020-08-03	2021-08-20	382	12.4671	1	1	1	0		0		0		2	1	1	1954-01-07	0	2	3	2	2	0	2	1	3	66.5715	71.5	161.5	27.4133	0	7	0	1	2021-02-05	186	382	2021-02-05		1	3	2	-1	-1		1	1
103-208-0028-6	208	2020-08-03		394	12.4671	3	0	0	1	1	0		0		2	1	1	1964-07-07	0	1	2	2	1	1	3	1	3	56.0747	71.1	162.2	27.0251	2	7	2	1						2	3	3	0	-1			1	44440
103-208-0029-4	208	2020-08-03	2021-08-13	375	12.3355	1	1	1	0		0		0		2	1	0	1948-04-12	0	2	3	3	2	0	5	1	3	72.3102	85	167.3	30.3688	0	8	0	1	2021-02-26	207	375	2021-02-26		1	3	1	-1	-1		1	1
103-208-0030-2	208	2020-08-03	2021-07-19	350	11.5132	1	1	1	0		0		0		2	1	1	1950-01-01	1	2	3	3	2	0	2	0	2	70.5882	78.9	153	33.705	0	6	0	1	2021-02-10	191	350	2021-02-10		2	3	1	-1	-1		1	1
103-208-0031-0	208	2020-08-03	2021-10-04	427	12.4671	1	1	1	0		0		0		2	1	1	1952-08-05	0	2	3	1	2	0	2	0	3	67.9955	60.2	159.5	23.6633	0	7	0	1	2021-04-06	246	427	2021-04-06		2	3	2	-1	-1		1	1
103-208-0032-8	208	2020-08-03	2021-07-16	347	11.4145	1	1	1	0		0		0		2	1	0	1943-06-05	0	2	3	1	2	0	2	0	3	77.1646	55.6	168	19.6995	0	8	0	1	2021-03-05	214	347	2021-03-05		2	3	1	-1	-1		1	1
103-208-0033-6	208	2020-08-03	2021-10-25	448	12.4671	1	0	0	0		0		0		2	1	1	1979-06-18	1	0	1	3	1	1	4	2	3	41.129	116	158.5	46.1742	2	8	0	1			448			2	3	3	0	-1			1
103-208-0034-4	208	2020-08-03	2021-08-18	380	12.4671	1	1	1	0		0		0		2	1	0	1948-10-02	1	2	3	1	2	0	5	0	1	71.8368	44.9	153.3	19.1057	0	6	0	1	2021-02-05	186	380	2021-02-05		2	3	1	-1	-1		1	1
103-208-0041-9	208	2020-08-05	2021-08-04	364	11.9737	1	1	1	0		0		0		2	1	1	1955-12-24	1	1	2	2	2	0	1	1	3	64.6167	70	155.4	28.9865	0	8	0	1	2021-02-03	182	364	2021-02-03		2	3	2	-1	-1		1	1
103-208-0042-7	208	2020-08-05	2021-08-16	289	9	5	1	0	0		1	1	0		2	1	1	1958-09-19	0	1	2	2	0	0	2	3	3	61.879	85.7	178	27.0484	0	6	0	1	2021-03-30	237	376		2021-03-30	2	2	3	-1	-1	1		1
103-208-0043-5	208	2020-08-05		47	1.54605	3	0	0	1	0	0		0		2	1	1	1961-12-04	0	1	2	2	0	0	3	2	3	58.6706	74.4	170.5	25.5932	0	8	1	1						2	2	3	-1	-1			1	44095
103-208-0047-6	208	2020-08-10	2021-08-04	359	11.8092	1	1	1	0		0		0		2	1	0	1959-08-10	0	1	2	1	2	0	2	3	3	61.0028	54.4	161.1	20.9608	0	8	0	1	2021-02-05	179	359	2021-02-05		2	3	2	-1	-1		1	1
103-208-0048-4	208	2020-08-10	2021-08-06	361	11.875	1	1	1	0		0		0		2	1	0	1954-07-01	0	2	3	2	2	0	2	1	3	66.1118	67	156.2	27.4608	0	7	0	1	2021-02-10	184	361	2021-02-10		2	3	2	-1	-1		1	1
103-208-0049-2	208	2020-08-11	2021-08-24	378	12.4342	1	1	1	0		0		0		2	1	1	1982-09-12	1	0	1	3	2	0	5	1	3	37.9147	88.4	151.5	38.5147	0	8	0	1	2021-06-16	309	378	2021-06-16		2	3	2	-1	-1		1	1
103-208-0050-0	208	2020-08-11	2021-08-20	374	12.3026	1	1	1	0		0		0		2	1	1	1948-07-01	1	2	3	2	2	0	5	0	1	72.1133	60.2	151.1	26.3674	0	3	0	1	2021-02-19	192	374	2021-02-19		2	3	1	-1	-1		1	1
103-208-0059-1	208	2020-08-13	2021-08-11	363	11.9408	1	1	1	0		0		0		2	1	0	1945-06-02	0	2	3	1	1	1	2	1	3	75.1984	57.6	152.5	24.7675	2	7	0	1	2021-02-17	188	363	2021-02-17	2021-02-17	2	3	3	0	-1	1	1	1
103-208-0070-8	208	2020-08-17	2021-09-06	95	3.125	5	0	0	0		1	0	0		2	1	1	1948-04-04	0	2	3	3	1	1	2	2	3	72.3703	75.5	154.9	31.4662	2	8	0	1			385			2	3	3	0	-1			1
103-208-0071-6	208	2020-08-17	2021-08-18	366	12.0395	1	1	1	0		0		0		2	1	0	1958-08-17	1	1	2	3	2	0	1	1	2	62.0023	69.3	151	30.3934	0	2	0	1	2021-02-10	177	366	2021-02-10		2	3	1	-1	-1		1	1
103-208-0072-4	208	2020-08-17	2022-02-28	560	12.4671	1	1	1	0		0		0		2	1	1	1953-04-03	0	2	3	2	1	1	2	1	3	67.3741	71.6	156.2	29.3461	2	6	0	1	2021-02-09	176	560	2021-02-09	2021-02-09	2	3	3	0	-1	1	1	1
103-208-0073-2	208	2020-08-17	2021-11-04	444	12.4671	1	1	1	0		0		0		2	1	0	1942-05-12	0	2	3	1	2	0	2	1	0	78.2682	57.4	159.6	22.5344	0	7	0	1	2021-02-24	191	444	2021-02-24		2	3	2	-1	-1		1	1
103-208-0076-5	208	2020-08-19	2021-08-13	359	11.8092	1	1	1	0		0		0		2	1	0	1950-12-23	1	2	3	1	2	0	1	0	2	69.6571	53.6	154.7	22.3967	0	5	0	1	2021-02-12	177	359	2021-02-12		2	3	2	-1	-1		1	1
103-208-0077-3	208	2020-08-19	2022-02-28	558	12.4671	1	1	1	0		0		0		2	1	1	1974-09-19	1	1	2	1	0	0	5	2	3	45.9173	74.6	175.9	24.1106	0	8	0	1	2021-04-21	245	558		2021-04-21	2	2	3	-1	-1	1		1
103-208-0078-1	208	2020-08-19	2021-10-27	434	12.4671	1	1	1	0		0		0		2	1	0	1957-08-19	1	1	2	3	2	0	5	0	2	63.0016	76.4	153.6	32.3825	0	4	0	1	2021-02-19	184	434	2021-02-19		2	3	1	-1	-1		1	1
103-208-0079-9	208	2020-08-19	2021-07-30	345	11.3487	1	1	1	0		0		0		2	1	0	1940-08-19	1	2	3	2	2	0	1	0	2	80.001	60.9	151.2	26.6387	0	5	0	1	2021-02-25	190	345	2021-02-25		1	3	1	-1	-1		1	1
103-208-0080-7	208	2020-08-19	2021-08-27	373	12.2697	1	1	1	0		0		0		2	1	0	1943-08-19	1	2	3	2	1	1	1	0	2	77.0031	55.6	147.5	25.5559	2	8	0	1	2021-02-19	184	373	2021-02-19	2021-02-19	1	3	3	0	-1	1	1	1
103-208-0081-5	208	2020-08-19	2021-08-20	366	12.0395	1	1	1	0		0		0		2	1	1	1955-12-23	1	1	2	2	2	0	2	2	3	64.6582	80.8	173	26.9972	0	6	0	1	2021-03-19	212	366	2021-03-19		2	3	2	-1	-1		1	1
103-208-0090-6	208	2020-08-24	2021-09-08	128	4.21053	5	0	0	0		1	0	0		2	1	1	1953-12-08	0	2	3	2	2	0	2	3	3	66.7112	71.1	166.6	25.6165	0	5	0	1			380			1	3	2	-1	-1			1
103-208-0091-4	208	2020-08-24	2021-08-18	359	11.8092	1	1	1	0		0		0		2	1	0	1955-08-24	0	2	3	1	2	0	5	1	2	65.003	61.8	169.2	21.5868	0	8	0	1	2021-02-26	186	359	2021-02-26		2	3	1	-1	-1		1	1
103-208-0092-2	208	2020-08-24	2021-08-20	361	11.875	1	1	1	0		0		0		2	1	1	1945-07-01	0	2	3	2	1	1	2	1	3	75.1496	82.2	174.3	27.0568	2	7	0	1	2021-02-26	186	361	2021-02-26	2021-02-26	2	3	3	0	-1	1	1	1
103-208-0093-0	208	2020-08-24	2021-08-30	175	5.75658	5	0	0	0		1	0	0		2	1	1	1969-01-15	0	1	2	3	2	0	5	1	3	51.6069	86.1	167.8	30.5787	0	8	0	1			371			2	3	2	-1	-1			1
103-208-0100-3	208	2020-08-28	2021-08-11	348	11.4474	1	1	1	0		0		0		2	1	0	1953-08-28	1	2	3	3	2	0	4	1	3	67.0013	82	150	36.4444	0	4	0	1	2021-02-10	166	348	2021-02-10		2	3	2	-1	-1		1	1
103-208-0101-1	208	2020-08-28	2021-09-29	397	12.4671	1	1	1	0		0		0		2	1	0	1946-08-28	0	2	3	1	2	0	5	2	3	74.0025	55	149	24.7737	0	6	0	1	2021-06-30	306	397	2021-06-30		1	3	2	-1	-1		1	1
103-208-0102-9	208	2020-08-31	2021-08-27	361	11.875	1	1	1	0		0		0		2	1	0	1960-05-11	1	1	2	1	2	0	4	0	2	60.3074	53.1	158.4	21.1633	0	8	0	1	2021-02-05	158	361	2021-02-05		2	3	2	-1	-1		1	1
103-208-0103-7	208	2020-08-31	2021-11-30	456	12.4671	1	0	0	0		0		0		2	1	1	1948-08-01	1	2	3	1	2	0	5	0	3	72.083	45.4	149.4	20.3402	0	8	0	1			456			2	3	2	-1	-1			1
103-208-0104-5	208	2020-08-31	2021-08-25	359	11.8092	1	1	1	0		0		0		2	1	0	1953-08-31	1	2	3	3	2	0	3	0	3	67.0016	77.5	148.6	35.0965	0	3	0	1	2021-02-26	179	359	2021-02-26		2	3	1	-1	-1		1	1
103-208-0105-2	208	2020-08-31	2021-11-30	372	12.2368	5	0	1	0		1	1	0		2	1	1	1965-03-06	1	1	2	2	2	0	4	0	2	55.4892	66.3	155.6	27.3838	0	6	0	1			456			2	3	2	-1	-1			1
103-208-0111-0	208	2020-09-03	2021-08-23	354	11.6447	1	1	1	0		0		0		2	1	0	1950-06-12	0	2	3	2	2	0	0	1	2	70.2293	69.3	160.1	27.0365	0	5	0	1	2021-02-26	176	354	2021-02-26		2	3	2	-1	-1		1	1
103-208-0112-8	208	2020-09-03	2021-10-12	404	12.4671	1	1	1	0		0		0		2	1	0	1980-04-01	1	0	1	2	2	1	3	1	3	40.4254	63.7	151.7	27.6801	1	8	0	1	2021-04-06	215	404	2021-04-06		3	3	2	-1	0		1	1
103-208-0114-4	208	2020-09-07	2021-08-27	354	11.6447	1	1	1	0		0		0		2	1	1	1954-07-15	1	2	3	3	2	0	3	1	3	66.1501	85.5	158.7	33.9478	0	8	0	1	2021-03-10	184	354	2021-03-10		2	3	1	-1	-1		1	1
103-208-0115-1	208	2020-09-07	2021-09-17	375	12.3355	1	1	1	0		0		0		2	1	0	1934-09-07	1	2	3	1	2	0	1	0	2	86.0024	49.9	151	21.885	0	5	0	1	2021-03-03	177	375	2021-03-03		2	3	2	-1	-1		1	1
103-208-0116-9	208	2020-09-07		327	10.7566	2	1	0	0		0		1	1	2	1	1	1958-07-01	0	1	2	2	0	0	3	1	3	62.1886	71.7	167.1	25.6783	0	6	0	1	2021-03-31	205			2021-03-31	2	2	3	-1	-1	1		1
103-208-0117-7	208	2020-09-07	2021-09-10	368	12.1053	1	1	1	0		0		0		2	1	1	1961-10-23	0	1	2	2	2	0	2	1	3	58.876	59.6	154.3	25.0331	0	4	0	1	2021-03-12	186	368	2021-03-12		2	3	2	-1	-1		1	1
103-208-0118-5	208	2020-09-07	2021-09-10	368	12.1053	1	1	1	0		0		0		2	1	1	1966-07-01	1	1	2	2	2	0	5	1	3	54.1888	70.7	155.4	29.2764	0	4	0	1	2021-03-12	186	368	2021-03-12		2	3	2	-1	-1		1	1
103-208-0123-5	208	2020-09-09	2021-12-08	455	12.4671	1	1	1	0		0		0		2	1	1	1956-02-08	1	1	2	3	1	1	2	1	2	64.5868	103.6	161.5	39.7205	2	6	0	1	2021-04-14	217	455	2021-04-14	2021-04-14	2	3	3	0	-1	1	1	1
103-208-0124-3	208	2020-09-09	2021-09-17	373	12.2697	1	0	0	0		0		0		2	1	0	1950-09-09	1	2	3	2	2	0	2	0	3	70.0023	71.6	159.6	28.1091	0	7	0	1			373			2	3	1	-1	-1			1
103-208-0125-0	208	2020-09-09	2021-09-17	373	12.2697	1	1	1	0		0		0		2	1	0	1940-09-09	0	2	3	2	2	0	2	1	3	80.0011	64.4	157.9	25.8298	0	6	0	1	2021-03-31	203	373	2021-03-31		1	3	2	-1	-1		1	1
103-208-0129-2	208	2020-09-14	2021-09-10	361	11.875	1	1	1	0		0		0		2	1	0	1953-04-30	1	2	3	3	2	0	2	1	1	67.3766	83.7	153	35.7555	0	4	0	1	2021-04-09	207	361	2021-04-09		2	3	2	-1	-1		1	1
103-208-0130-0	208	2020-09-14	2021-09-29	380	12.4671	1	1	1	0		0		0		2	1	0	1969-03-02	1	1	2	3	1	2	1	1	1	51.5382	72.9	152.4	31.3876	3	7	0	1	2021-04-23	221	380	2021-04-23	2021-04-23	3	3	3	0	0	1	1	1
103-208-0131-8	208	2020-09-14	2021-10-15	396	12.4671	1	1	1	0		0		0		2	1	0	1951-06-14	0	2	3	1	2	0	5	1	3	69.255	74.6	175.4	24.2482	0	8	0	1	2021-02-26	165	396	2021-02-26		1	3	1	-1	-1		1	1
103-208-0136-7	208	2020-09-15	2021-09-01	351	11.5461	1	1	1	0		0		0		2	1	0	1959-07-01	1	1	2	1	2	1	3	1	2	61.2112	45	147.9	20.572	1	8	0	1	2021-03-10	176	351	2021-03-10		3	3	2	-1	0		1	1
103-208-0137-5	208	2020-09-17	2021-12-13	404	12.4671	5	0	0	0		1	1	0		2	1	1	1966-05-22	1	1	2	3	2	0	2	2	3	54.3256	90.2	154.1	37.984	0	6	0	1			452			2	3	2	-1	-1			1
103-208-0138-3	208	2020-09-18	2021-09-08	355	11.6776	1	1	1	0		0		0		2	1	1	1959-07-01	0	1	2	1	2	0	5	1	3	61.2191	67.5	169.5	23.4944	0	8	0	1	2021-06-30	285	355	2021-06-30		2	3	2	-1	-1		1	1
103-208-0139-1	208	2020-09-21	2021-10-11	261	8.58553	1	0	0	0		1	1	0		2	1	0	1958-06-04	1	1	2	1	2	0	2	0	2	62.3005	46.7	154.2	19.6403	0	7	0	1			385			1	3	1	-1	-1			1
103-208-0140-9	208	2020-09-21	2021-09-22	366	12.0395	1	1	1	0		0		0		2	1	0	1948-09-21	0	2	3	1	2	0	2	0	3	72.0009	51.3	160.3	19.9641	0	7	0	1	2021-04-09	200	366	2021-04-09		1	3	2	-1	-1		1	1
103-208-0145-8	208	2020-09-24	2021-11-10	412	12.4671	1	1	1	0		0		0		2	1	0	1932-09-24	1	2	3	1	2	0	4	0	3	88.0008	54	149.3	24.2256	0	7	0	1	2021-03-17	174	412	2021-03-17		2	3	2	-1	-1		1	1
103-208-0146-6	208	2020-09-24	2021-09-22	363	11.9408	1	1	1	0		0		0		2	1	0	1949-12-25	1	2	3	3	2	0	4	1	2	70.7497	76.1	158.2	30.4069	0	4	0	1	2021-04-09	197	363	2021-04-09		2	3	1	-1	-1		1	1
103-208-0147-4	208	2020-09-24	2021-09-29	370	12.1711	1	1	1	0		0		0		2	1	1	1952-03-20	1	2	3	3	2	0	4	0	3	68.5157	80.7	154.2	33.9394	0	8	0	1	2021-04-06	194	370	2021-04-06		2	3	2	-1	-1		1	1
103-208-0152-4	208	2020-09-29	2021-11-10	407	12.4671	1	1	1	0		0		0		2	1	0	1956-09-29	1	1	2	3	2	0	2	0	1	64.0009	93	160.5	36.1021	0	4	0	1	2021-03-31	183	407	2021-03-31		2	3	2	-1	-1		1	1
103-208-0153-2	208	2020-09-30	2021-09-24	359	11.8092	1	1	1	0		0		0		2	1	0	1944-02-07	1	2	3	2	2	0	2	0	1	76.6469	54.7	147.2	25.2448	0	8	0	1	2021-04-09	191	359	2021-04-09		2	3	1	-1	-1		1	1
103-208-0154-0	208	2020-10-01	2021-09-22	356	11.7105	1	1	1	0		0		0		2	1	0	1951-03-15	1	2	3	2	0	0	5	1	3	69.5506	61.9	147	28.6455	0	6	0	1	2021-04-23	204	356		2021-04-23	2	2	3	-1	-1	1		1
103-208-0155-7	208	2020-10-02	2021-10-15	378	12.4342	1	1	1	0		0		0		2	1	1	1964-05-15	1	1	2	2	2	0	5	1	3	56.3841	55.4	145.2	26.277	0	7	0	1	2021-05-07	217	378	2021-05-07		1	3	2	-1	-1		1	1
103-208-0156-5	208	2020-10-05	2021-10-13	373	12.2697	1	1	1	0		0		0		2	1	0	1959-10-05	1	1	2	2	2	0	2	0	3	61.0029	55.9	149	25.179	0	5	0	1	2021-03-31	177	373	2021-03-31		2	3	1	-1	-1		1	1
103-208-0157-3	208	2020-10-05	2021-09-29	359	11.8092	1	1	1	0		0		0		2	1	1	1952-06-05	1	2	3	3	2	0	2	1	1	68.3349	68.7	140.8	34.6538	0	8	0	1	2021-04-09	186	359	2021-04-09		2	3	2	-1	-1		1	1
103-208-0158-1	208	2020-10-05	2021-10-06	366	12.0395	1	1	1	0		0		0		2	1	0	1959-07-15	1	1	2	1	2	0	4	0	2	61.2276	54.5	149.9	24.2546	0	6	0	1	2021-04-09	186	366	2021-04-09		1	3	1	-1	-1		1	1
103-208-0159-9	208	2020-10-05	2021-10-01	361	11.875	1	1	1	0		0		0		2	1	0	1950-07-15	1	2	3	3	2	0	4	0	2	70.2271	85.8	153.8	36.2723	0	8	0	1	2021-04-09	186	361	2021-04-09		1	3	1	-1	-1		1	1
103-208-0160-7	208	2020-10-06	2021-10-29	388	12.4671	1	1	1	0		0		0		2	1	0	1957-06-08	1	1	2	3	2	1	3	1	1	63.3299	77.3	147.5	35.53	1	8	0	1	2021-03-31	176	388	2021-03-31		3	3	1	-1	0		1	1
103-208-0162-3	208	2020-10-08	2021-09-29	356	11.7105	1	1	1	0		0		0		2	1	0	1955-06-12	0	2	3	1	2	0	5	1	1	65.3259	54.6	165.8	19.862	0	5	0	1	2021-05-12	216	356	2021-05-12		1	3	2	-1	-1		1	1
103-208-0163-1	208	2020-10-08	2021-10-08	365	12.0066	1	1	1	0		0		0		2	1	0	1952-03-04	0	2	3	1	2	0	2	1	3	68.5978	51.4	160.2	20.028	0	5	0	1	2021-04-14	188	365	2021-04-14		2	3	2	-1	-1		1	1
103-208-0164-9	208	2020-10-08	2021-09-29	356	11.7105	1	1	1	0		0		0		2	1	0	1956-06-24	1	1	2	2	0	0	4	0	0	64.2913	60.3	152	26.0994	0	7	0	1	2021-04-09	183	356		2021-04-09	1	2	3	-1	-1	1		1
103-208-0165-6	208	2020-10-09	2021-09-29	355	11.6776	1	1	1	0		0		0		2	1	0	1956-08-06	1	1	2	3	1	1	4	1	3	64.1764	81.6	152.7	34.9955	2	7	0	1	2021-04-09	182	355	2021-04-09	2021-04-09	1	3	3	0	-1	1	1	1
103-208-0166-4	208	2020-10-12	2021-11-26	410	12.4671	1	1	1	0		0		0		2	1	1	1975-12-28	1	0	1	3	0	0	5	1	3	44.7922	89.2	156.6	36.3732	0	7	0	1	2021-05-21	221	410		2021-05-21	2	2	3	-1	-1	1		1
103-208-0167-2	208	2020-10-12	2021-10-13	366	12.0395	1	1	1	0		0		0		2	1	0	1969-07-15	1	1	2	2	2	0	4	1	3	51.2455	63.3	154.1	26.6562	0	6	0	1	2021-04-09	179	366	2021-04-09		1	3	2	-1	-1		1	1
103-208-0170-6	208	2020-10-13	2021-11-24	234	7.69737	5	1	0	0		1	1	0		2	1	0	1983-10-29	1	0	1	1	2	1	5	1	3	36.9592	62.6	159.8	24.5144	1	8	0	1	2021-06-04	234	407	2021-06-04		3	3	1	-1	0		1	1
103-208-0174-8	208	2020-10-16	2021-11-05	385	12.4671	1	1	1	0		0		0		2	1	1	1953-04-07	1	2	3	3	2	0	4	2	2	67.5275	88	154.7	36.7707	0	2	0	1	2021-07-28	285	385	2021-07-28		1	3	2	-1	-1		1	1
103-208-0175-5	208	2020-10-19	2022-01-18	456	12.4671	1	0	0	0		0		0		2	1	1	1963-03-09	1	1	2	3	2	0	5	1	2	57.6161	80.3	152	34.7559	0	6	0	1			456			1	3	1	-1	-1			1
103-208-0176-3	208	2020-10-19	2022-01-17	350	11.5132	5	0	0	0		1	1	0		2	1	1	1961-01-01	1	1	2	2	1	1	4	1	2	59.7982	69.3	153	29.604	2	2	0	1			455			1	3	3	0	-1			1
103-208-0177-1	208	2020-10-19		164	5.39474	2	0	0	0		0		1	0	2	1	0	1935-05-12	1	2	3	1	2	0	4	0	0	85.441	54.4	159.5	21.3834	0	7	0	1						1	3	1	-1	-1			1
103-208-0178-9	208	2020-10-21		446	12.4671	1	1	1	0		0		0		2	1	0	1955-04-10	0	2	3	3	1	1	5	1	1	65.5339	83.4	163.8	31.0841	2	7	0	1	2021-05-03	194		2021-05-03	2021-05-03	2	3	3	0	-1	1	1	1
103-208-0189-6	208	2020-10-26	2021-10-20	359	11.8092	1	1	1	0		0		0		2	1	0	1949-07-01	0	2	3	0	0	1	5	1	3	71.322	49.7	174.3	16.3592	1	7	0	1	2021-04-30	186	359		2021-04-30	3	2	3	-1	0	1		1
103-208-0194-6	208	2020-11-02	2022-01-13	336	11.0526	5	0	0	0		1	1	0		2	1	0	1955-04-23	1	2	3	2	1	1	4	0	2	65.5317	66.9	153.3	28.467	2	7	0	1			437			2	3	3	0	-1			1
103-208-0195-3	208	2020-11-03	2021-10-22	353	11.6118	1	1	1	0		0		0		2	1	0	1950-07-15	1	2	3	2	2	0	5	0	1	70.306	65.1	148.2	29.6404	0	7	0	1	2021-04-28	176	353	2021-04-28		1	3	1	-1	-1		1	1
103-208-0196-1	208	2020-11-03	2021-10-22	353	11.6118	1	1	1	0		0		0		2	1	1	1960-11-26	1	1	2	3	1	1	1	1	1	59.9379	98.7	153.6	41.8345	2	8	0	1	2021-05-19	197	353	2021-05-19	2021-05-19	2	3	3	0	-1	1	1	1
103-208-0197-9	208	2020-11-03	2021-10-15	346	11.3816	1	1	1	0		0		0		2	1	1	1956-08-20	1	1	2	1	2	0	2	2	2	64.2065	49.7	147.6	22.8131	0	5	0	1	2021-04-14	162	346	2021-04-14		2	3	2	-1	-1		1	1
103-208-0198-7	208	2020-11-03	2021-10-20	351	11.5461	1	1	1	0		0		0		2	1	0	1948-07-01	0	2	3	2	2	0	5	1	3	72.3435	74.9	162	28.5399	0	5	0	1	2021-04-28	176	351	2021-04-28		2	3	1	-1	-1		1	1
103-208-0199-5	208	2020-11-05	2022-02-03	246	8.09211	5	0	0	0		1	1	0		2	1	0	1960-05-12	0	1	2	2	2	0	5	1	3	60.4856	71.6	165.4	26.1723	0	7	0	1			455			2	3	2	-1	-1			1
103-208-0200-1	208	2020-11-05	2021-11-05	365	12.0066	1	1	1	0		0		0		2	1	0	1966-01-04	1	1	2	2	2	0	4	1	3	54.8375	70.1	153.1	29.9066	0	7	0	1	2021-06-04	211	365	2021-06-04		2	3	2	-1	-1		1	1
103-208-0201-9	208	2020-11-06	2021-10-22	350	11.5132	1	1	1	0		0		0		2	1	0	1950-07-15	0	2	3	2	2	0	2	1	3	70.3143	64.9	158.6	25.8011	0	7	0	1	2021-04-28	173	350	2021-04-28		2	3	2	-1	-1		1	1
103-208-0202-7	208	2020-11-09	2022-02-01	241	7.92763	5	0	0	0		1	1	0		2	1	1	1961-07-01	0	1	2	2	2	0	1	1	3	59.3602	80.7	169.4	28.122	0	4	0	1			449			2	3	2	-1	-1			1
103-208-0203-5	208	2020-11-09	2021-10-27	352	11.5789	1	1	1	0		0		0		2	1	1	1965-07-26	0	1	2	2	2	0	5	1	3	55.292	74.1	165	27.2176	0	5	0	1	2021-05-05	177	352	2021-05-05		2	3	2	-1	-1		1	1
103-208-0204-3	208	2020-11-11		81	2.66447	3	0	0	1	0	0		0		2	1	0	1952-07-15	0	2	3	2	2	0	1	0	3	68.3264	72.8	156.4	29.7617	0	5	1	1						1	3	2	-1	-1			1	44227
103-208-0205-0	208	2020-11-12	2021-11-10	363	11.9408	1	1	1	0		0		0		2	1	1	1958-03-18	0	1	2	1	2	1	5	1	3	62.6564	59.5	157.1	24.1082	1	7	0	1	2021-05-12	181	363	2021-05-12		3	3	2	-1	0		1	1
103-208-0206-8	208	2020-11-12	2022-02-02	447	12.4671	1	1	1	0		0		0		2	1	0	1974-11-29	1	1	2	3	2	0	5	1	3	45.9558	85.7	151.3	37.4372	0	5	0	1	2021-05-12	181	447	2021-05-12		2	3	1	-1	-1		1	1
103-208-0207-6	208	2020-11-16	2022-02-04	445	12.4671	1	1	1	0		0		0		2	1	0	1951-02-10	1	2	3	3	2	0	4	1	3	69.7667	78.5	152.5	33.7544	0	7	0	1	2021-05-28	193	445	2021-05-28		2	3	2	-1	-1		1	1
103-208-0208-4	208	2020-11-16	2021-10-27	345	11.3487	1	1	1	0		0		0		2	1	0	1942-05-23	1	2	3	2	2	0	4	0	3	78.4869	55.1	147.3	25.3949	0	7	0	1	2021-05-05	170	345	2021-05-05		2	3	2	-1	-1		1	1
103-208-0209-2	208	2020-11-16	2022-01-28	438	12.4671	1	1	1	0		0		0		2	1	1	1957-10-02	0	1	2	2	1	1	2	1	3	63.125	76.5	164.5	28.2702	2	4	0	1	2021-08-16	273	438	2021-08-16	2021-08-16	2	3	3	0	-1	1	1	1
103-208-0210-0	208	2020-11-18	2021-11-10	357	11.7434	1	1	1	0		0		0		2	1	1	1955-03-12	1	2	3	3	1	1	4	1	2	65.6903	74	155	30.8012	2	4	0	1	2021-07-15	239	357	2021-07-15	2021-07-15	2	3	3	0	-1	1	1	1
103-208-0211-8	208	2020-11-19	2021-11-10	356	11.7105	1	1	1	0		0		0		2	1	0	1950-06-23	1	2	3	2	2	0	4	0	2	70.4101	65.2	155.3	27.0336	0	6	0	1	2021-05-12	174	356	2021-05-12		2	3	2	-1	-1		1	1
103-208-0212-6	208	2020-11-19	2021-11-10	356	11.7105	1	1	1	0		0		0		2	1	0	1949-12-26	0	2	3	2	2	0	5	1	3	70.9002	65.5	155.7	27.0187	0	5	0	1	2021-05-12	174	356	2021-05-12		2	3	2	-1	-1		1	1
103-208-0213-4	208	2020-11-19	2021-12-03	379	12.4671	1	1	1	0		0		0		2	1	0	1949-06-22	0	2	3	1	2	0	5	2	2	71.4124	72.6	179	22.6585	0	7	0	1	2021-05-12	174	379	2021-05-12		1	3	2	-1	-1		1	1
103-208-0214-2	208	2020-11-19	2021-11-12	358	11.7763	1	1	1	0		0		0		2	1	0	1953-07-15	1	2	3	2	2	0	5	1	2	67.3496	71.7	162.9	27.0195	0	5	0	1	2021-05-21	183	358	2021-05-21		2	3	2	-1	-1		1	1
103-208-0215-9	208	2020-11-23	2021-11-17	359	11.8092	1	1	1	0		0		0		2	1	0	1950-05-15	1	2	3	2	2	0	5	0	2	70.528	57.9	145	27.5386	0	7	0	1	2021-05-26	184	359	2021-05-26		1	3	1	-1	-1		1	1
103-208-0216-7	208	2020-11-23	2021-11-26	368	12.1053	1	1	1	0		0		0		2	1	0	1958-03-12	0	1	2	1	2	1	5	1	3	62.7034	73.7	177.6	23.3658	1	7	0	1	2021-05-19	177	368	2021-05-19		3	3	2	-1	0		1	1
103-208-0217-5	208	2020-11-25	2021-12-03	373	12.2697	1	1	1	0		0		0		2	1	0	1965-06-06	1	1	2	3	2	0	4	1	3	55.4726	70.2	150.8	30.8698	0	4	0	1	2021-05-21	177	373	2021-05-21		2	3	2	-1	-1		1	1
103-208-0218-3	208	2020-11-25	2021-11-17	357	11.7434	1	1	1	0		0		0		2	1	1	1960-06-11	1	1	2	3	2	0	4	1	2	60.4586	70.6	150.4	31.2111	0	4	0	1	2021-05-21	177	357	2021-05-21		2	3	2	-1	-1		1	1
103-208-0219-1	208	2020-11-26	2021-11-17	356	11.7105	1	1	1	0		0		0		2	1	0	1953-01-15	1	2	3	2	2	0	5	1	3	67.8638	59.1	148.2	26.9086	0	7	0	1	2021-05-26	181	356	2021-05-26		2	3	2	-1	-1		1	1
103-208-0220-9	208	2020-11-27	2021-11-19	357	11.7434	1	1	1	0		0		0		2	1	1	1966-08-25	1	1	2	2	1	1	4	1	3	54.2598	72.2	161.3	27.7503	2	6	0	1	2021-05-19	173	357	2021-05-19	2021-05-19	2	3	3	0	-1	1	1	1
103-208-0221-7	208	2020-11-30	2021-11-24	359	11.8092	1	1	1	0		0		0		2	1	0	1973-08-05	1	1	2	3	0	0	4	1	3	47.3219	106	159.6	41.6141	0	8	0	1	2021-05-19	170	359		2021-05-19	2	2	3	-1	-1	1		1
103-208-0222-5	208	2020-12-03	2021-12-08	370	12.1711	1	1	1	0		0		0		2	1	0	1972-07-15	1	1	2	3	2	0	4	1	3	48.3869	82.2	152.5	35.3453	0	7	0	1	2021-06-09	188	370	2021-06-09		1	3	1	-1	-1		1	1
103-208-0223-3	208	2020-12-03	2021-12-17	379	12.4671	1	1	1	0		0		0		2	1	0	1957-08-25	1	1	2	2	2	0	4	0	3	63.2755	57.6	140.5	29.179	0	7	0	1	2021-05-28	176	379	2021-05-28		2	3	2	-1	-1		1	1
103-208-0224-1	208	2020-12-03	2022-02-03	166	5.46053	5	0	0	0		1	0	0		2	1	1	1974-01-01	1	1	2	3	2	0	4	2	3	46.9224	81.5	150.8	35.8389	0	8	0	1			427			2	3	2	-1	-1			1
103-208-0225-8	208	2020-12-07	2022-02-08	428	12.4671	1	1	1	0		0		0		2	1	1	1967-05-11	0	1	2	1	1	1	3	1	1	53.5778	50.2	163.7	18.733	2	6	0	1	2021-06-18	193	428	2021-06-18	2021-06-18	2	3	3	0	-1	1	1	1
103-208-0226-6	208	2020-12-07	2021-12-03	361	11.875	1	1	1	0		0		0		2	1	1	1960-10-14	0	1	2	1	2	1	5	2	0	60.1487	61.3	158.8	24.3086	1	8	0	1	2021-06-09	184	361	2021-06-09		3	3	2	-1	0		1	1
103-208-0227-4	208	2020-12-10	2021-10-07	301	10	4	0	0	0		0		0		2	1	0	1959-02-23	1	1	1	1	2	0	1	0	2	61.7967	60.3	162.3	22.8918	2	7	0	1						2	3	2	-1	-1
103-208-0227-4	208	2020-12-10				4									2	1	0	1959-02-23	1	1	2	1	2	0	1	0	2	61.7967	60.3	162.3	22.8918	0	7	0	1						2	3	2	-1	-1			1
103-208-0228-2	208	2020-12-11	2020-12-11	0	0	6	0	0	0		0		0		2	1	1	1960-07-01	0	1	2	2	1	1	2	1	3	60.4474	78.8	162.8	29.7315	0	6	0	1						2	3	3	0	-1
103-208-0228-2	208	2020-12-11				6									2	1	1	1960-07-01	0	1	2	2	1	1	2	1	3	60.4474	78.8	162.8	29.7315	2	6	0	1						2	3	3	0	-1			1
103-208-0229-0	208	2020-12-14	2022-02-16	269	8.84868	5	0	0	0		1	1	0		2	1	1	1958-07-01	0	1	2	1	2	0	2	2	3	62.4567	58.2	162.9	21.9321	0	4	0	1			429			2	3	1	-1	-1			1
103-208-0230-8	208	2020-12-14	2021-12-17	368	12.1053	1	1	1	0		0		0		2	1	1	1964-02-08	1	1	2	3	1	1	5	1	3	56.8498	83.9	162.9	31.6169	2	5	0	1	2021-08-20	249	368	2021-08-20	2021-08-20	2	3	3	0	-1	1	1	1
103-208-0231-6	208	2020-12-14	2021-12-10	361	11.875	1	1	1	0		0		0		2	1	0	1966-04-10	0	1	2	3	2	0	5	1	3	54.6816	81	163	30.4867	0	4	0	1	2021-06-11	179	361	2021-06-11		2	3	2	-1	-1		1	1
103-208-0232-4	208	2020-12-17	2021-12-22	370	12.1711	1	1	1	0		0		0		2	1	1	1979-03-11	1	0	1	1	0	0	5	1	3	41.7726	55.3	159.2	21.8192	0	7	0	1	2021-06-18	183	370		2021-06-18	2	2	3	-1	-1	1		1
103-208-0233-2	208	2020-12-21	2022-02-25	431	12.4671	1	1	1	0		0		0		2	1	0	1978-06-20	1	0	1	3	2	0	5	1	3	42.5059	105.3	173.1	35.1426	0	6	0	1	2021-11-12	326	431	2021-11-12		2	3	2	-1	-1		1	1
103-208-0234-0	208	2020-12-21	2022-03-18	452	12.4671	1	1	1	0		0		0		2	1	1	1946-01-01	1	2	3	2	2	0	4	0	2	74.9718	66.5	149.2	29.8734	0	5	0	1	2021-06-14	175	452	2021-06-14		2	3	2	-1	-1		1	1
103-208-0235-7	208	2020-12-22	2021-12-10	353	11.6118	1	1	1	0		0		0		2	1	0	1948-12-15	0	2	3	2	2	0	2	1	3	72.0201	76	161.7	29.0666	0	6	0	1	2021-06-18	178	353	2021-06-18		2	3	2	-1	-1		1	1
103-208-0236-5	208	2020-12-24	2021-12-31	372	12.2368	1	1	1	0		0		0		2	1	0	1950-04-12	1	2	3	1	2	0	4	0	2	70.7031	41.7	143	20.3922	0	5	0	1	2021-06-16	174	372	2021-06-16		1	3	1	-1	-1		1	1
103-208-0237-3	208	2020-12-24	2022-01-14	386	12.4671	1	1	1	0		0		0		2	1	0	1958-04-23	1	1	2	3	1	1	4	1	3	62.6732	91.9	164.8	33.8377	2	7	0	1	2021-06-16	174	386	2021-06-16	2021-06-16	2	3	3	0	-1	1	1	1
103-208-0238-1	208	2020-12-29	2022-01-24	391	12.4671	1	1	1	0		0		0		2	1	0	1952-07-02	1	2	3	3	2	0	4	1	3	68.4939	92.2	161.8	35.2187	0	4	0	1	2021-06-11	164	391	2021-06-11		2	3	2	-1	-1		1	1
103-208-0239-9	208	2021-01-04	2022-01-07	368	12.1053	1	1	1	0		0		0		2	1	0	1952-10-10	1	2	3	1	2	0	4	1	2	68.2364	56.5	151.8	24.5191	0	7	0	1	2021-07-14	191	368	2021-07-14		2	3	2	-1	-1		1	1
103-208-0240-7	208	2021-01-04	2022-01-05	366	12.0395	1	1	1	0		0		0		2	1	0	1950-05-17	1	2	3	2	2	0	4	0	1	70.6376	58.5	145.6	27.5952	0	7	0	1	2021-09-08	247	366	2021-09-08		1	3	2	-1	-1		1	1
103-208-0241-5	208	2021-01-05	2022-01-21	381	12.4671	1	1	1	0		0		0		2	1	0	1959-07-01	0	1	2	1	2	0	5	1	3	61.5179	59	158.7	23.426	0	7	0	1	2021-06-23	169	381	2021-06-23		2	3	2	-1	-1		1	1
103-208-0242-3	208	2021-01-11	2022-01-14	368	12.1053	1	1	1	0		0		0		2	1	0	1950-03-23	0	2	3	2	2	0	2	0	3	70.8071	64.4	159	25.4737	0	7	0	1	2021-07-02	172	368	2021-07-02		1	3	1	-1	-1		1	1
103-208-0243-1	208	2021-01-14	2022-02-08	285	9.375	5	0	0	0		1	1	0		2	1	1	1958-05-10	1	1	2	1	1	1	4	1	2	62.6839	57.4	155.2	23.8302	2	7	0	1			390			2	3	3	0	-1			1
103-208-0244-9	208	2021-01-18	2022-01-14	361	11.875	1	1	1	0		0		0		2	1	0	1975-10-14	1	1	2	1	1	1	5	1	3	45.2657	53.5	154.5	22.4128	2	7	0	1	2021-07-23	186	361	2021-07-23	2021-07-23	2	3	3	0	-1	1	1	1
103-208-0245-6	208	2021-01-18	2022-02-09	387	12.4671	1	1	1	0		0		0		2	1	0	1970-11-09	1	1	2	1	0	0	5	1	2	50.1941	53.5	150.9	23.495	0	7	0	1	2021-07-14	177	387		2021-07-14	2	2	3	-1	-1	1		1
103-208-0246-4	208	2021-01-21	2022-01-14	358	11.7763	1	1	1	0		0		0		2	1	0	1955-07-15	1	2	3	2	0	0	0	0	3	65.5231	65.4	148.8	29.5374	0	4	0	1	2021-07-19	179	358		2021-07-19	2	2	3	-1	-1	1		1
103-208-0247-2	208	2021-01-21	2022-01-14	358	11.7763	1	1	1	0		0		0		2	1	0	1956-01-20	1	2	3	3	1	1	0	0	1	65.0059	100.4	159.1	39.6637	2	7	0	1	2021-07-23	183	358	2021-07-23	2021-07-23	2	3	3	0	-1	1	1	1
103-208-0248-0	208	2021-01-26	2022-03-01	104	3.42105	1	0	0	0		1	0	0		2	1	0	1956-06-12	1	1	2	1	2	0	4	0	2	64.6253	57	153.2	24.2861	0	8	0	1			399			2	3	1	-1	-1			1
103-208-0249-8	208	2021-01-28	2022-03-07	403	12.4671	1	0	0	0		0		0		2	1	0	1964-03-26	0	1	2	1	0	1	5	1	2	56.844	55.1	165.5	20.1166	1	7	0	1			403			3	2	3	-1	0			1
103-208-0250-6	208	2021-01-28	2022-01-14	351	11.5461	1	1	1	0		0		0		2	1	0	1946-07-15	0	2	3	1	2	0	2	1	2	74.5417	49	156.4	20.0319	0	7	0	1	2021-07-23	176	351	2021-07-23		1	3	2	-1	-1		1	1
103-208-0251-4	208	2021-03-30	2022-04-27	393	12.4671	1	1	1	0		0		0		2	1	0	1968-01-10	1	1	2	2	2	1	3	1	1	53.2196	65.7	161.8	25.0962	1	8	0	1	2021-11-11	226	393	2021-11-11		3	3	2	-1	0		1	1
103-209-0010-2	209	2020-07-14	2021-07-13	364	11.9737	1	1	1	0		0		0		2	0	0	1957-08-16	1	1	2	2	2	0	5	1	2	62.9114	54.7	146.2	25.5913	0	5	0	1	2021-01-19	189	364	2021-01-19		1	3	1	-1	-1		1	1
103-209-0013-6	209	2020-07-15	2021-07-28	378	12.4342	1	1	1	0		0		0		2	0	1	1948-04-28	0	2	3	3	1	1	2	2	3	72.2145	91.1	173	30.4387	2	8	0	1	2021-01-22	191	378	2021-01-22	2021-01-22	2	3	3	0	-1	1	1	1
103-209-0017-7	209	2020-07-15	2021-08-04	385	12.4671	1	1	1	0		0		0		2	0	1	1955-05-05	0	2	3	2	0	1	3	2	2	65.1976	66.4	161.5	25.4579	1	5	0	1	2021-02-03	203	385		2021-02-03	3	1	3	-1	0	1		1
103-209-0028-4	209	2020-07-21	2021-08-10	385	12.4671	1	1	1	0		0		0		2	0	0	1973-02-10	1	1	2	3	2	0	5	1	2	47.4422	82.8	158	33.1678	0	5	0	1	2021-01-13	176	385	2021-01-13		2	3	1	-1	-1		1	1
103-209-0029-2	209	2020-07-21	2021-08-31	406	12.4671	1	1	1	0		0		0		2	0	0	1964-12-29	1	1	2	3	2	0	4	0	1	55.5602	74.4	154.1	31.3305	0	8	0	1	2021-03-02	224	406	2021-03-02		2	3	1	-1	-1		1	1
103-209-0030-0	209	2020-07-22	2022-03-02	588	12.4671	1	1	1	0		0		0		2	0	1	1959-10-08	0	1	2	1	0	0	3	1	3	60.7894	70.7	170.6	24.2919	0	6	0	1	2021-04-21	273	588		2021-04-21	2	2	3	-1	-1	1		1
103-209-0031-8	209	2020-07-22	2022-02-24	582	12.4671	1	0	0	0		0		0		2	0	0	1957-11-14	0	1	2	0	0	0	5	2	3	62.6867	50	168	17.7154	0	1	0	1			582			2	1	3	-1	-1			1
103-209-0032-6	209	2020-07-22	2022-02-24	582	12.4671	1	0	0	0		0		0		2	0	0	1968-04-16	1	1	2	3	0	1	3	1	3	52.2665	79	161	30.4772	1	7	0	1			582			3	2	3	-1	0			1
103-209-0033-4	209	2020-07-22	2022-03-01	587	12.4671	1	0	0	0		0		0		2	0	0	1942-07-15	0	2	3	2	1	1	3	1	3	78.0216	72.2	158	28.9216	2	8	0	1			587			2	3	3	0	-1			1
103-209-0034-2	209	2020-07-22	2021-07-27	370	12.1711	1	1	1	0		0		0		2	0	0	1952-06-15	0	2	3	2	2	0	3	1	3	68.1025	74.8	159.1	29.5503	0	5	0	1	2021-06-29	342	370	2021-06-29		2	3	1	-1	-1		1	1
103-209-0039-1	209	2020-07-23	2021-10-13	447	12.4671	1	1	1	0		0		0		2	0	0	1969-02-17	1	1	2	3	0	1	5	1	1	51.4289	73.2	153	31.27	1	7	0	1	2021-02-17	209	447		2021-02-17	3	2	3	-1	0	1		1
103-209-0051-6	209	2020-07-27	2021-08-17	386	12.4671	1	1	1	0		0		0		2	0	1	1975-01-01	1	1	2	3	2	1	1	2	3	45.5701	76.6	155	31.8835	1	5	0	1	2021-01-08	165	386	2021-01-08		3	3	2	-1	0		1	1
103-209-0052-4	209	2020-07-28	2022-02-28	580	12.4671	1	0	0	0		0		0		2	0	0	1957-06-15	1	1	2	2	2	0	5	1	1	63.1192	53.3	144.5	25.5265	0	7	0	1			580			2	3	2	-1	-1			1
103-209-0053-2	209	2020-07-28	2022-03-01	581	12.4671	1	0	0	0		0		0		2	0	1	1961-05-20	0	1	2	1	2	0	3	3	3	59.1904	73.1	173.7	24.228	0	8	0	1			581			2	3	1	-1	-1			1
103-209-0054-0	209	2020-07-28	2020-08-04	7	0	4	0	0	0		0		0		2	0	0	1974-05-20	1	1	1	1	2	0	4	1	0	46.1911	56.9	156	23.381	2	5	0	1						2	3	2	-1	-1
103-209-0054-0	209	2020-07-28				4									2	0	0	1974-05-20	1	1	2	1	2	0	4	1	0	46.1911	56.9	156	23.381	0	5	0	1						2	3	2	-1	-1			1
103-209-0055-7	209	2020-07-28	2021-06-29	336	11.0526	1	1	1	0		0		0		2	0	1	1962-12-29	1	1	2	1	2	0	2	2	3	57.5807	56.5	153.1	24.1045	0	5	0	1	2021-02-23	210	336	2021-02-23		2	3	1	-1	-1		1	1
103-209-0056-5	209	2020-07-28	2021-07-06	343	11.2829	1	1	1	0		0		0		2	0	0	1967-10-20	1	1	2	3	2	0	4	1	1	52.7731	103.9	162	39.59	0	5	0	1	2021-01-26	182	343	2021-01-26		2	3	2	-1	-1		1	1
103-209-0057-3	209	2020-07-28	2021-07-27	364	11.9737	1	1	1	0		0		0		2	0	0	1955-06-15	1	2	3	2	2	0	4	1	2	65.121	61	149.9	27.1473	0	7	0	1	2021-04-13	259	364	2021-04-13		2	3	2	-1	-1		1	1
103-209-0058-1	209	2020-07-28		214	7.03947	2	0	0	0		0		1	0	2	0	0	1945-03-06	1	2	3	1	2	0	4	0	2	75.3961	59.3	154.5	24.8426	0	5	0	1						2	3	1	-1	-1			1
103-209-0059-9	209	2020-07-29	2021-08-25	392	12.4671	1	1	1	0		0		0		2	0	1	1962-10-25	1	1	2	3	0	0	3	2	3	57.7614	69.2	150.8	30.4301	0	8	0	1	2021-01-27	182	392		2021-01-27	2	1	3	-1	-1	1		1
103-209-0060-7	209	2020-07-29	2021-08-11	378	12.4342	1	1	1	0		0		0		2	0	1	1956-06-20	1	1	2	3	1	1	2	2	2	64.1078	65.4	146	30.6812	2	8	0	1	2021-02-17	203	378	2021-02-17	2021-02-17	2	3	3	0	-1	1	1	1
103-209-0061-5	209	2020-07-29	2022-03-01	580	12.4671	1	0	0	0		0		0		2	0	0	1940-01-01	0	2	3	2	0	0	3	2	3	80.576	72.3	167.9	25.647	0	8	0	1			580			2	1	3	-1	-1			1
103-209-0080-5	209	2020-08-04	2021-09-14	406	12.4671	1	1	1	0		0		0		2	0	0	1978-06-15	1	0	1	3	2	0	4	1	2	42.139	99.6	165	36.584	0	5	0	1	2021-03-09	217	406	2021-03-09		2	3	2	-1	-1		1	1
103-209-0081-3	209	2020-08-04		164	9	5	0	0	0		1	1	0		2	0	0	1958-07-07	0	1	2	2	2	0	5	0	3	62.0788	89.7	179.1	27.9641	0	8	0	1						2	3	1	-1	-1			1
103-209-0082-1	209	2020-08-04	2021-08-24	385	12.4671	1	1	1	0		0		0		2	0	0	1960-12-31	1	1	2	2	2	0	4	0	3	59.5929	66.8	153.4	28.3874	0	5	0	1	2021-02-23	203	385	2021-02-23		2	3	2	-1	-1		1	1
103-209-0083-9	209	2020-08-04	2021-07-06	336	11.0526	1	1	1	0		0		0		2	0	0	1943-09-01	1	2	3	3	2	0	2	2	3	76.9263	82.8	156.4	33.8499	0	7	0	1	2021-02-09	189	336	2021-02-09		2	3	2	-1	-1		1	1
103-209-0084-7	209	2020-08-05	2022-03-02	574	12.4671	1	1	1	0		0		0		2	0	0	1969-07-01	1	1	2	3	1	1	4	1	1	51.0973	73.1	155.9	30.0764	2	8	0	1	2021-01-20	168	574	2021-01-20	2021-01-20	2	3	3	0	-1	1	1	1
103-209-0085-4	209	2020-08-05	2021-09-08	399	12.4671	1	1	1	0		0		0		2	0	0	1952-05-01	0	2	3	2	0	0	5	1	3	68.2637	71.1	165.4	25.9895	0	8	0	1	2021-03-10	217	399	2021-03-10	2021-03-10	2	1	3	-1	-1	1	1	1
103-209-0086-2	209	2020-08-05	2021-08-04	364	11.9737	1	1	1	0		0		0		2	0	1	1961-11-04	1	1	2	2	1	1	5	2	3	58.7524	60	143.2	29.2594	2	5	0	1	2021-01-20	168	364	2021-01-20	2021-01-20	2	3	3	0	-1	1	1	1
103-209-0087-0	209	2020-08-05	2021-08-25	385	12.4671	1	1	1	0		0		0		2	0	0	1964-07-07	1	1	2	3	1	1	5	1	3	56.0803	74.1	144.2	35.6359	2	6	0	1	2021-01-27	175	385	2021-01-27	2021-01-27	2	3	3	0	-1	1	1	1
103-209-0088-8	209	2020-08-05	2021-08-04	364	11.9737	1	1	1	0		0		0		2	0	1	1978-06-14	1	0	1	2	1	1	5	3	3	42.1447	71	156	29.1749	2	5	0	1	2021-02-03	182	364	2021-02-03	2021-02-03	2	3	3	0	-1	1	1	1
103-209-0093-8	209	2020-08-06		122	4.01316	2	0	0	0		0		1	0	2	0	0	1972-08-01	1	1	2	2	2	1	5	1	2	48.0148	74.5	159.4	29.3211	1	8	0	1						3	3	2	-1	0			1
103-209-0101-9	209	2020-08-11	2021-08-31	385	12.4671	1	1	1	0		0		0		2	0	0	1949-03-03	1	2	3	1	2	0	2	1	3	71.4423	52.9	153.4	22.4804	0	8	0	1	2021-03-02	203	385	2021-03-02		2	3	1	-1	-1		1	1
103-209-0102-7	209	2020-08-11	2021-08-03	357	11.7434	1	1	1	0		0		0		2	0	0	1959-06-15	1	1	2	3	2	0	4	0	2	61.159	72.9	145.6	34.3878	0	7	0	1	2021-02-16	189	357	2021-02-16		2	3	2	-1	-1		1	1
103-209-0103-5	209	2020-08-11	2021-08-25	379	12.4671	1	1	1	0		0		0		2	0	1	1952-01-01	1	2	3	0	1	1	4	0	2	68.6115	40.6	153	17.3438	2	8	0	1	2021-02-10	183	379	2021-02-10	2021-02-10	2	3	3	0	-1	1	1	1
103-209-0104-3	209	2020-08-11	2021-09-14	399	12.4671	1	1	1	0		0		0		2	0	0	1941-06-15	1	2	3	2	2	0	4	0	0	79.1578	64.2	151.3	28.0451	0	5	0	1	2021-01-26	168	399	2021-01-26		2	3	2	-1	-1		1	1
103-209-0105-0	209	2020-08-11	2021-07-13	336	11.0526	1	1	1	0		0		0		2	0	0	1952-07-01	1	2	3	2	2	0	2	0	3	68.1134	61.2	144.8	29.1887	0	8	0	1	2021-03-09	210	336	2021-03-09		2	3	2	-1	-1		1	1
103-209-0106-8	209	2020-08-12		402	12.4671	2	1	0	0		0		1	1	2	0	0	1967-09-29	1	1	2	3	0	0	4	2	2	52.8714	99.4	159.5	39.0719	0	8	0	1	2021-02-17	189			2021-02-17	1	2	3	-1	-1	1		1
103-209-0107-6	209	2020-08-12	2022-03-02	567	12.4671	1	0	0	0		0		0		2	0	0	1960-01-01	1	1	2	2	1	1	4	1	3	60.614	63.4	153.8	26.8026	2	8	0	1			567			2	3	3	0	-1			1
103-209-0108-4	209	2020-08-12	2021-09-15	399	12.4671	1	1	1	0		0		0		2	0	1	1952-03-01	0	2	3	3	0	0	2	1	3	68.4498	80.8	163.2	30.3369	0	8	0	1	2021-03-17	217	399		2021-03-17	2	2	3	-1	-1	1		1
103-209-0109-2	209	2020-08-12	2021-09-08	392	12.4671	1	1	1	0		0		0		2	0	0	1954-07-14	0	2	3	2	1	1	2	2	1	66.0816	61.2	151.1	26.8054	2	7	0	1	2021-03-10	210	392	2021-03-10	2021-03-10	2	3	3	0	-1	1	1	1
103-209-0110-0	209	2020-08-12	2021-09-08	392	12.4671	1	1	1	0		0		0		2	0	1	1962-05-01	1	1	2	2	1	1	4	1	2	58.2844	76.4	165.5	27.8931	2	8	0	1	2021-03-17	217	392	2021-03-17	2021-03-17	2	3	3	0	-1	1	1	1
103-209-0111-8	209	2020-08-12	2021-08-18	371	12.2039	1	1	1	0		0		0		2	0	0	1971-09-29	1	1	2	2	0	0	5	1	3	48.8717	78.3	164	29.1121	0	8	0	1	2021-02-17	189	371		2021-02-17	2	2	3	-1	-1	1		1
103-209-0132-4	209	2020-08-18	2021-09-14	392	12.4671	1	1	1	0		0		0		2	0	0	1980-05-15	1	0	1	1	2	0	5	1	1	40.2608	54	154.8	22.5347	0	7	0	1	2021-02-16	182	392	2021-02-16		2	3	1	-1	-1		1	1
103-209-0133-2	209	2020-08-18	2021-09-28	406	12.4671	1	1	1	0		0		0		2	0	0	1971-09-17	0	1	2	2	2	0	3	2	3	48.9206	84.3	169.5	29.3419	0	8	0	1	2021-03-17	211	406	2021-03-17		2	3	2	-1	-1		1	1
103-209-0134-0	209	2020-08-18	2022-03-03	562	12.4671	1	0	0	0		0		0		2	0	0	1962-12-09	1	1	2	3	2	0	5	1	3	57.6927	82.2	157	33.3482	0	7	0	1			562			2	3	2	-1	-1			1
103-209-0135-7	209	2020-08-18	2022-03-03	562	12.4671	1	0	0	0		0		0		2	0	1	1968-05-05	0	1	2	2	2	0	3	1	3	52.2882	85.9	179.6	26.6306	0	8	0	1			562			2	3	2	-1	-1			1
103-209-0136-5	209	2020-08-18	2022-03-03	562	12.4671	1	1	1	0		0		0		2	0	0	1964-01-10	1	1	2	2	2	1	4	1	2	56.6059	69.7	161.2	26.8227	1	7	0	1	2021-03-16	210	562	2021-03-16		3	3	2	-1	0		1	1
103-209-0137-3	209	2020-08-18	2021-10-26	434	12.4671	1	1	1	0		0		0		2	0	1	1971-07-18	1	1	2	3	2	0	4	2	1	49.0878	78.6	153.8	33.2284	0	8	0	1	2021-04-13	238	434	2021-04-13		2	3	2	-1	-1		1	1
103-209-0138-1	209	2020-08-19	2022-03-02	560	12.4671	1	0	0	0		0		0		2	0	1	1961-12-24	0	1	2	1	0	0	5	1	3	58.6536	63.2	166.9	22.6884	0	8	0	1			560			2	2	3	-1	-1			1
103-209-0139-9	209	2020-08-19	2021-11-18	133	4.375	5	0	0	0		1	0	0		2	0	1	1954-12-15	0	2	3	2	1	1	2	1	3	65.6792	87.3	178	27.5533	2	7	0	1			456			2	3	3	0	-1			1
103-209-0140-7	209	2020-08-19	2021-07-28	343	11.2829	1	1	1	0		0		0		2	0	0	1989-04-30	0	0	1	2	0	0	3	3	0	31.3055	78.7	168.4	27.7518	0	6	0	1	2021-02-17	182	343		2021-02-17	2	2	3	-1	-1	1		1
103-209-0141-5	209	2020-08-19		227	7.46711	2	0	0	0		0		1	0	2	0	0	1980-05-25	1	0	1	2	0	0	5	2	3	40.2364	65.6	158	26.2778	0	5	0	1						2	2	3	-1	-1			1
103-209-0142-3	209	2020-08-19	2022-03-02	560	12.4671	1	0	0	0		0		0		2	0	0	1978-09-28	0	0	1	2	0	0	5	1	3	41.8929	86.6	170	29.9654	0	8	0	1			560			2	1	3	-1	-1			1
103-209-0158-9	209	2020-08-25	2021-09-07	378	12.4342	1	1	1	0		0		0		2	0	1	1957-12-27	1	1	2	3	2	0	4	2	2	62.6619	90.3	163.5	33.7794	0	6	0	1	2021-05-11	259	378	2021-05-11		2	3	2	-1	-1		1	1
103-209-0159-7	209	2020-08-25	2021-08-24	364	11.9737	1	1	1	0		0		0		2	0	1	1945-07-16	1	2	3	1	2	0	2	3	3	75.111	65.7	162.9	24.7584	0	5	0	1	2021-03-30	217	364	2021-03-30		2	3	2	-1	-1		1	1
103-209-0160-5	209	2020-08-25	2022-03-03	555	12.4671	1	0	0	0		0		0		2	0	0	1974-03-08	1	1	2	3	2	0	3	2	3	46.4676	82.3	150.4	36.3835	0	8	0	1			555			2	3	2	-1	-1			1
103-209-0161-3	209	2020-08-25	2022-03-03	555	12.4671	1	0	0	0		0		0		2	0	0	1977-03-25	1	0	1	3	2	0	3	1	3	43.4204	79.2	158.5	31.5258	0	8	0	1			555			2	3	1	-1	-1			1
103-209-0162-1	209	2020-08-25	2021-08-24	364	11.9737	1	1	1	0		0		0		2	0	1	1957-11-28	0	1	2	2	2	0	5	2	3	62.7415	77.9	168.5	27.4371	0	6	0	1	2021-02-16	175	364	2021-02-16		2	3	2	-1	-1		1	1
103-209-0163-9	209	2020-08-26	2022-03-02	553	12.4671	1	0	0	0		0		0		2	0	0	1970-06-15	1	1	2	3	1	1	4	1	3	50.1991	107.7	159	42.6012	2	5	0	1			553			2	3	3	0	-1			1
103-209-0164-7	209	2020-08-26	2022-03-02	553	12.4671	1	0	0	0		0		0		2	0	0	1971-06-15	0	1	2	2	0	0	5	1	3	49.1999	62.4	157.2	25.2511	0	8	0	1			553			2	2	3	-1	-1			1
103-209-0168-8	209	2020-09-01	2021-08-24	357	11.7434	1	1	1	0		0		0		2	0	1	1953-06-15	0	2	3	1	2	0	1	0	3	67.2151	59.1	161.5	22.6591	0	7	0	1	2021-03-02	182	357	2021-03-02		2	3	1	-1	-1		1	1
103-209-0169-6	209	2020-09-01	2021-09-21	385	12.4671	1	1	1	0		0		0		2	0	1	1975-11-12	0	0	1	2	2	0	5	1	3	44.8058	72.2	165.2	26.4556	0	5	0	1	2021-03-09	189	385	2021-03-09		2	3	2	-1	-1		1	1
103-209-0170-4	209	2020-09-01	2021-12-02	457	12.4671	1	0	0	0		0		0		2	0	0	1970-06-15	0	1	2	2	2	0	5	2	3	50.2159	71.8	168.2	25.3789	0	5	0	1			457			2	3	2	-1	-1			1
103-209-0171-2	209	2020-09-02	2021-10-27	420	12.4671	1	1	1	0		0		0		2	0	0	1952-05-10	0	2	3	1	0	0	5	1	3	68.3157	67.6	171.4	23.0104	0	7	0	1	2021-05-05	245	420		2021-05-05	2	2	3	-1	-1	1		1
103-209-0172-0	209	2020-09-02	2021-09-08	371	12.2039	1	1	1	0		0		0		2	0	0	1952-10-09	0	2	3	1	1	1	5	2	3	67.8996	50.9	155.7	20.9962	2	6	0	1	2021-06-09	280	371	2021-06-09	2021-06-09	2	3	3	0	-1	1	1	1
103-209-0173-8	209	2020-09-02	2021-12-01	455	12.4671	1	0	0	0		0		0		2	0	0	1970-01-01	1	1	2	3	2	0	4	1	3	50.6704	89.8	154.4	37.6688	0	7	0	1			455			2	3	2	-1	-1			1
103-209-0174-6	209	2020-09-02	2021-09-01	364	11.9737	1	1	1	0		0		0		2	0	1	1968-12-25	1	1	2	1	1	1	4	1	3	51.6891	53.4	154.4	22.3999	2	5	0	1	2021-03-03	182	364	2021-03-03	2021-03-03	2	3	3	0	-1	1	1	1
103-209-0175-3	209	2020-09-08	2021-11-30	448	12.4671	1	1	1	0		0		0		2	0	0	1971-05-25	1	1	2	3	2	0	4	1	3	49.2932	73.7	155.9	30.3232	0	8	0	1	2021-05-04	238	448	2021-05-04		2	3	2	-1	-1		1	1
103-209-0176-1	209	2020-09-08	2021-09-14	371	12.2039	1	1	1	0		0		0		2	0	0	1980-02-01	1	0	1	3	2	0	5	1	1	40.6033	82.5	161.2	31.7485	0	5	0	1	2021-05-25	259	371	2021-05-25		2	3	2	-1	-1		1	1
103-209-0177-9	209	2020-09-08	2021-10-26	413	12.4671	1	1	1	0		0		0		2	0	0	1973-02-01	1	1	2	0	2	0	5	2	3	47.6013	50.3	164.9	18.4981	0	8	0	1	2021-04-27	231	413	2021-04-27		2	3	2	-1	-1		1	1
103-209-0178-7	209	2020-09-08	2021-10-12	399	12.4671	1	1	1	0		0		0		2	0	0	1969-06-15	1	1	2	2	2	0	5	1	3	51.2345	68.9	158.2	27.53	0	8	0	1	2021-04-20	224	399	2021-04-20		2	3	2	-1	-1		1	1
103-209-0179-5	209	2020-09-09	2021-09-15	371	12.2039	1	1	1	0		0		0		2	0	0	1968-01-03	1	1	2	2	0	0	5	1	2	52.6854	68.1	152.2	29.398	0	7	0	1	2021-03-17	189	371		2021-03-17	2	2	3	-1	-1	1		1
103-209-0180-3	209	2020-09-09	2021-08-25	350	11.5132	1	1	1	0		0		0		2	0	0	1979-06-15	1	0	1	1	1	1	4	0	3	41.2386	62.5	162.5	23.6686	2	6	0	1	2021-02-24	168	350	2021-02-24	2021-02-24	1	3	3	0	-1	1	1	1
103-209-0181-1	209	2020-09-09	2021-09-29	385	12.4671	1	1	1	0		0		0		2	0	0	1959-07-07	1	1	2	1	1	1	4	1	0	61.1784	53.7	153.9	22.6724	2	5	0	1	2021-03-31	203	385	2021-03-31	2021-03-31	2	3	3	0	-1	1	1	1
103-209-0182-9	209	2020-09-15	2021-08-31	350	11.5132	1	1	1	0		0		0		2	0	0	1972-12-01	1	1	2	3	2	0	1	1	3	47.79	122.9	161.8	46.9456	0	7	0	1	2021-03-10	176	350	2021-03-10		2	3	2	-1	-1		1	1
103-209-0183-7	209	2020-09-15	2021-09-21	371	12.2039	1	0	0	0		0		0		2	0	0	1979-08-03	1	0	1	2	2	1	5	1	1	41.1209	56.1	148.5	25.4396	1	7	0	1			371			3	3	2	-1	0			1
103-209-0184-5	209	2020-09-16	2021-11-10	420	12.4671	1	1	1	0		0		0		2	0	1	1951-12-13	1	2	3	2	1	1	2	1	2	68.7621	65.5	161.8	25.0198	2	8	0	1	2021-02-17	154	420	2021-02-17	2021-02-17	2	3	3	0	-1	1	1	1
103-209-0185-2	209	2020-09-22	2021-12-02	219	7.20395	5	1	0	0		1	0	0		2	0	0	1955-06-15	1	2	3	2	2	0	4	1	2	65.2738	61.7	156.9	25.0634	0	7	0	1	2021-03-30	189	436	2021-03-30		2	3	2	-1	-1		1	1
103-209-0186-0	209	2020-09-22	2021-09-22	365	12.0066	1	1	1	0		0		0		2	0	0	1954-10-25	1	2	3	3	1	1	4	1	2	65.9118	76	156.6	30.9906	2	7	0	1	2021-03-17	176	365	2021-03-17	2021-03-17	2	3	3	0	-1	1	1	1
103-209-0187-8	209	2020-09-22	2021-09-14	357	11.7434	1	1	1	0		0		0		2	0	0	1961-07-23	1	1	2	1	2	0	5	1	3	59.1685	49.7	151.5	21.6537	0	5	0	1	2021-03-23	182	357	2021-03-23		2	3	2	-1	-1		1	1
103-209-0188-6	209	2020-09-22	2021-12-14	448	12.4671	1	0	0	0		0		0		2	0	0	1982-06-05	1	0	1	3	2	0	5	1	3	38.3007	105	157.5	42.328	0	6	0	1			448			2	3	2	-1	-1			1
103-209-0189-4	209	2020-09-22	2021-10-26	399	12.4671	1	1	1	0		0		0		2	0	1	1968-05-04	1	1	2	3	2	0	4	1	2	52.387	103.2	159.9	40.3629	0	6	0	1	2021-04-13	203	399	2021-04-13		1	3	2	-1	-1		1	1
103-209-0190-2	209	2020-09-23	2021-12-17	450	12.4671	1	1	1	0		0		0		2	0	0	1979-05-06	1	0	1	2	0	0	5	1	3	41.3862	59.4	148.7	26.8636	0	8	0	1	2021-04-28	217	450		2021-04-28	2	2	3	-1	-1	1		1
103-209-0191-0	209	2020-09-29	2021-11-16	413	12.4671	1	1	1	0		0		0		2	0	0	1962-12-15	1	1	2	3	2	0	4	1	3	57.7913	82.4	157	33.4293	0	7	0	1	2021-03-02	154	413	2021-03-02		2	3	2	-1	-1		1	1
103-209-0192-8	209	2020-09-29	2021-12-06	161	5.29605	5	1	0	0		1	0	0		2	0	0	1964-12-26	1	1	2	3	2	0	4	1	2	55.7599	79.9	155.1	33.2142	0	6	0	1	2021-03-09	161	433	2021-03-09		2	3	2	-1	-1		1	1
103-209-0193-6	209	2020-09-29	2021-11-09	406	12.4671	1	1	1	0		0		0		2	0	0	1974-07-17	1	1	2	3	2	0	5	1	3	46.2048	106	160.3	41.2514	0	5	0	1	2021-03-02	154	406	2021-03-02		2	3	2	-1	-1		1	1
103-209-0194-4	209	2020-09-29	2021-12-21	448	12.4671	1	0	0	0		0		0		2	0	0	1957-10-07	0	1	2	3	2	0	5	1	3	62.9798	88.1	156.8	35.8331	0	8	0	1			448			1	3	2	-1	-1			1
103-209-0195-1	209	2020-09-29	2021-12-22	449	12.4671	1	0	0	0		0		0		2	0	0	1972-10-30	1	1	2	3	2	0	5	1	1	47.9162	86.1	149.4	38.5746	0	6	0	1			449			2	3	2	-1	-1			1
103-209-0196-9	209	2020-09-29	2021-11-02	399	12.4671	1	1	1	0		0		0		2	0	0	1965-03-21	1	1	2	3	2	0	4	1	3	55.5275	88.3	159.3	34.796	0	7	0	1	2021-05-11	224	399	2021-05-11		2	3	2	-1	-1		1	1
103-209-0197-7	209	2020-09-30		456	12.4671	1	0	0	0		0		1	1	2	0	0	1957-07-05	1	1	2	1	1	1	4	1	3	63.2399	60.9	156.7	24.8016	2	6	0	1						1	3	3	0	-1			1
103-209-0198-5	209	2020-10-20	2022-01-18	455	12.4671	1	1	1	0		0		0		2	0	0	1980-06-16	1	0	1	1	2	0	5	1	2	40.3457	57.1	152.7	24.4883	0	7	0	1	2021-05-04	196	455	2021-05-04		2	3	1	-1	-1		1	1
103-209-0199-3	209	2020-10-20	2021-12-07	413	12.4671	1	1	1	0		0		0		2	0	0	1965-10-03	1	1	2	3	2	1	5	1	1	55.0482	79.3	162	30.2164	1	6	0	1	2021-06-01	224	413	2021-06-01		3	3	2	-1	0		1	1
103-209-0200-9	209	2020-10-20	2022-01-18	455	12.4671	1	1	1	0		0		0		2	0	0	1977-01-29	0	0	1	1	2	0	5	1	3	43.7245	62.9	164.5	23.2444	0	7	0	1	2021-06-08	231	455	2021-06-08		2	3	2	-1	-1		1	1
103-209-0201-7	209	2020-10-21	2021-11-17	392	12.4671	1	1	1	0		0		0		2	0	0	1979-06-16	0	0	1	2	0	0	5	1	3	41.3507	75.5	163	28.4166	0	8	0	1	2021-04-21	182	392		2021-04-21	2	2	3	-1	-1	1		1
103-209-0202-5	209	2020-10-27		136	4.47368	5	0	0	0		1	0	0		2	0	0	1973-02-05	0	1	2	1	2	0	5	1	3	47.7243	63.8	175.5	20.7141	0	8	0	1						2	3	2	-1	-1			1
103-209-0203-3	209	2020-10-27	2021-12-14	413	12.4671	1	1	1	0		0		0		2	0	0	1969-11-22	1	1	2	1	2	0	4	1	1	50.9304	50.8	145	24.1617	0	5	0	1	2021-04-27	182	413	2021-04-27		2	3	2	-1	-1		1	1
103-209-0204-1	209	2020-10-27	2021-11-10	379	12.4671	1	1	1	0		0		0		2	0	0	1958-07-01	1	1	2	2	0	1	4	1	2	62.3257	63.9	146	29.9775	1	8	0	1	2021-04-27	182	379		2021-04-27	3	2	3	-1	0	1		1
103-209-0205-8	209	2020-11-03	2021-11-02	364	11.9737	1	1	1	0		0		0		2	0	0	1946-05-27	0	2	3	1	2	0	2	1	2	74.4405	60.6	161.2	23.3208	0	7	0	1	2021-04-06	154	364	2021-04-06		1	3	1	-1	-1		1	1
103-209-0206-6	209	2020-11-04	2022-02-04	457	12.4671	1	1	1	0		0		0		2	0	0	1972-11-10	0	1	2	2	0	0	5	1	3	47.9845	75.4	164	28.0339	0	8	0	1	2021-05-26	203	457		2021-05-26	2	2	3	-1	-1	1		1
103-209-0207-4	209	2020-11-04	2021-12-01	392	12.4671	1	1	1	0		0		0		2	0	0	1954-06-15	1	2	3	3	1	1	4	0	2	66.3914	77.2	158	30.9245	2	8	0	1	2021-06-30	238	392	2021-06-30	2021-06-30	2	3	3	0	-1	1	1	1
103-209-0208-2	209	2020-11-10	2021-12-07	392	12.4671	1	1	1	0		0		0		2	0	0	1980-05-03	0	0	1	2	2	0	5	1	3	40.5237	71.2	154.3	29.9053	0	5	0	1	2021-06-08	210	392	2021-06-08		2	3	1	-1	-1		1	1
103-209-0209-0	209	2020-11-11	2022-01-05	420	12.4671	1	1	1	0		0		0		2	0	1	1961-04-10	1	1	2	3	1	1	4	1	3	59.5904	79.2	157	32.1311	2	8	0	1	2021-05-05	175	420	2021-05-05	2021-05-05	2	3	3	0	-1	1	1	1
103-209-0210-8	209	2020-11-11	2022-02-11	457	12.4671	1	1	1	0		0		0		2	0	0	1981-12-30	1	0	1	3	0	0	4	0	3	38.8678	105.9	154	44.6534	0	8	0	1	2021-09-08	301	457		2021-09-08	2	1	3	-1	-1	1		1
103-209-0211-6	209	2020-11-16	2021-11-15	364	11.9737	1	1	1	0		0		0		2	0	1	1960-06-10	1	1	2	1	1	2	2	2	2	60.4361	69	169	24.1588	3	2	0	1	2021-05-17	182	364	2021-05-17	2021-05-17	3	3	3	0	0	1	1	1
103-209-0212-4	209	2020-11-17		121	3.98026	5	0	0	0		1	0	0		2	0	0	1959-03-06	1	1	2	1	2	0	2	1	1	61.7037	60.8	159	24.0497	0	6	0	1						2	3	2	-1	-1			1
103-209-0213-2	209	2020-11-17	2021-11-16	364	11.9737	1	1	1	0		0		0		2	0	1	1957-12-15	1	1	2	2	2	0	5	0	2	62.9248	62.9	157	25.5183	0	5	0	1	2021-05-25	189	364	2021-05-25		1	3	1	-1	-1		1	1
103-209-0214-0	209	2020-11-18	2022-02-04	443	12.4671	1	0	0	0		0		0		2	0	0	1987-06-03	0	0	1	1	0	0	5	1	3	33.4627	60.9	161	23.4945	0	5	0	1			443			2	2	3	-1	-1			1
103-209-0215-7	209	2020-11-19	2021-11-04	350	11.5132	1	1	1	0		0		0		2	0	0	1977-07-07	1	0	1	3	1	2	5	1	1	43.3716	102.7	163.4	38.4651	3	7	0	1	2021-05-12	174	350	2021-05-12	2021-05-12	3	3	3	0	0	1	1	1
103-209-0216-5	209	2020-11-24	2021-12-28	399	12.4671	1	1	1	0		0		0		2	0	1	1961-09-18	1	1	2	1	2	0	4	1	3	59.1849	48.2	146	22.6121	0	8	0	1	2021-05-25	182	399	2021-05-25		2	3	2	-1	-1		1	1
103-209-0217-3	209	2020-11-24	2021-12-07	378	12.4342	1	1	1	0		0		0		2	0	1	1953-08-11	1	2	3	3	2	0	4	2	1	67.289	72.6	151.9	31.4645	0	8	0	1	2021-06-08	196	378	2021-06-08		2	3	2	-1	-1		1	1
103-209-0218-1	209	2020-11-24	2022-02-24	457	12.4671	1	0	0	0		0		0		2	0	1	1976-03-09	0	0	1	3	2	0	5	2	3	44.7128	81.8	160.5	31.7544	0	4	0	1			457			2	3	2	-1	-1			1
103-209-0219-9	209	2020-11-24	2022-01-13	415	12.4671	1	0	0	0		0		0		2	0	0	1962-12-24	0	1	2	1	2	0	5	1	3	57.9204	58.3	174	19.2562	0	6	0	1			415			2	3	2	-1	-1			1
103-209-0220-7	209	2020-11-25	2021-12-15	385	12.4671	1	1	1	0		0		0		2	0	1	1954-07-15	1	2	3	2	0	0	5	0	3	66.3665	54.8	148	25.0183	0	4	0	1	2021-05-26	182	385		2021-05-26	2	2	3	-1	-1	1		1
103-209-0221-5	209	2020-12-01	2021-11-30	364	11.9737	1	1	1	0		0		0		2	0	0	1962-03-05	1	1	2	3	2	0	5	1	1	58.7442	69	146	32.3701	0	6	0	1	2021-06-29	210	364	2021-06-29		2	3	2	-1	-1		1	1
103-209-0222-3	209	2020-12-01	2021-12-07	371	12.2039	1	1	1	0		0		0		2	0	1	1980-12-25	1	0	1	3	2	0	4	2	3	39.9352	100.7	155.4	41.6992	0	6	0	1	2021-06-15	196	371	2021-06-15		2	3	2	-1	-1		1	1
103-209-0223-1	209	2020-12-01	2021-11-11	345	11.3487	1	1	1	0		0		0		2	0	0	1970-04-28	1	1	2	3	1	2	5	1	1	50.5965	70.9	140	36.1735	3	7	0	1	2021-05-20	170	345	2021-05-20	2021-05-20	3	3	3	0	0	1	1	1
103-209-0224-9	209	2020-12-08	2021-11-30	357	11.7434	1	1	1	0		0		0		2	0	1	1963-09-26	1	1	2	3	2	0	5	1	3	57.2027	94.2	160	36.7969	0	5	0	1	2021-06-01	175	357	2021-06-01		2	3	2	-1	-1		1	1
103-209-0225-6	209	2020-12-08	2022-01-28	142	4.67105	1	0	0	0		1	0	0		2	0	0	1968-10-17	1	1	2	3	2	0	5	1	3	52.1433	111.2	155	46.2851	0	6	0	1			416			2	3	2	-1	-1			1
103-209-0226-4	209	2020-12-08	2021-12-14	371	12.2039	1	1	1	0		0		0		2	0	1	1970-08-15	1	1	2	1	2	0	5	1	3	50.3172	53.6	155	22.3101	0	4	0	1	2021-09-21	287	371	2021-09-21		2	3	2	-1	-1		1	1
103-209-0227-2	209	2020-12-14		276	11	3	0	0	1	1	0		0		2	0	0	1975-12-13	1	1	2	0	1	2	4	1	1	45.0055	30	143	14.6706	3	8	2	1						3	3	3	0	0			1	44529
103-209-0228-0	209	2020-12-15	2022-01-13	14	0.460526	5	0	0	0		1	0	0		2	0	0	1960-06-06	0	1	2	1	2	0	5	1	3	60.5264	57.3	170.5	19.7109	0	5	0	1			394			2	3	2	-1	-1			1
103-209-0229-8	209	2020-12-15	2022-02-15	427	12.4671	1	1	1	0		0		0		2	0	0	1974-12-11	1	1	2	3	2	0	5	1	3	46.0131	92	157	37.324	0	7	0	1	2021-06-15	182	427	2021-06-15		2	3	2	-1	-1		1	1
103-209-0230-6	209	2020-12-15	2021-12-14	364	11.9737	1	1	1	0		0		0		2	0	0	1972-05-11	0	1	2	2	2	0	1	1	3	48.5978	63.1	157.4	25.4695	0	6	0	1	2021-06-15	182	364	2021-06-15		2	3	2	-1	-1		1	1
103-209-0231-4	209	2020-12-16	2022-03-16	455	12.4671	1	0	0	0		0		0		2	0	0	1957-07-01	0	1	2	1	0	0	5	3	2	63.4615	66	172	22.3094	0	8	0	1			455			2	2	3	-1	-1			1
103-209-0232-2	209	2020-12-23	2022-02-16	420	12.4671	1	1	1	0		0		0		2	0	0	1966-01-02	1	1	2	3	0	1	4	1	3	54.9742	98	160	38.2812	1	8	0	1	2021-09-01	252	420		2021-09-01	3	2	3	-1	0	1		1
103-209-0233-0	209	2020-12-23	2022-03-15	447	12.4671	1	0	0	0		0		0		2	0	0	1973-07-19	0	1	2	1	0	0	5	2	3	47.4315	70.9	171.5	24.1056	0	5	0	1			447			1	1	3	-1	-1			1
103-209-0234-8	209	2020-12-23	2022-02-16	420	12.4671	1	0	0	0		0		0		2	0	0	1965-06-24	0	1	2	3	0	0	3	1	1	55.5	88.1	169.3	30.737	0	8	0	1			420			2	2	3	-1	-1			1
103-209-0235-5	209	2020-12-29	2022-02-08	406	12.4671	1	1	1	0		0		0		2	0	0	1961-10-26	1	1	2	2	2	0	4	1	3	59.1768	69.9	154.3	29.3593	0	4	0	1	2021-08-03	217	406	2021-08-03		2	3	2	-1	-1		1	1
103-209-0236-3	209	2020-12-30	2022-02-14	411	12.4671	1	0	0	0		0		0		2	0	0	1952-05-25	1	2	3	2	0	0	4	1	2	68.6003	60.7	147.3	27.9758	0	8	0	1			411			2	2	3	-1	-1			1
103-209-0238-9	209	2021-03-23	2022-03-08	350	11.5132	1	1	1	0		0		0		2	0	0	1975-02-15	1	1	2	3	2	1	5	0	3	46.1008	99	161	38.193	1	7	0	1	2021-09-14	175	350	2021-09-14		3	3	2	-1	0		1	1
103-209-0240-5	209	2021-03-25	2022-03-07	347	11.4145	1	1	1	0		0		0		2	0	1	1957-12-24	1	1	2	2	0	1	2	2	2	63.2507	60	152	25.9695	1	7	0	1	2021-09-20	179	347		2021-09-20	3	2	3	-1	0	1		1
103-209-0242-1	209	2021-03-29	2022-04-06	373	12.2697	1	1	1	0		0		0		2	0	0	1964-06-15	1	1	2	2	2	1	1	2	1	56.7865	56.5	143.8	27.3231	1	6	0	1	2021-09-13	168	373	2021-09-13		3	3	2	-1	0		1	1
103-209-0243-9	209	2021-03-29	2022-03-15	351	11.5461	1	1	1	0		0		0		2	0	0	1966-03-15	1	1	2	3	2	1	4	1	2	55.0401	75	153.5	31.8306	1	7	0	1	2021-09-21	176	351	2021-09-21		3	3	1	-1	0		1	1
103-210-0002-7	210	2020-07-13		340	11.1842	1	1	1	0		0		0		2	1	0	1979-09-27	1	0	1	3	2	1	5	1	3	40.795	86.7	162.5	32.8331	1	8	0	1	2021-03-16	246		2021-03-16		3	3	2	-1	0		1	1
103-210-0006-8	210	2020-07-15	2021-09-30	442	12.4671	1	1	1	0		0		0		2	1	0	1974-02-28	1	1	2	2	2	0	3	2	3	46.3773	66	149.5	29.5299	0	6	0	1	2021-07-13	363	442	2021-07-13		2	3	2	-1	-1		1	1
103-210-0007-6	210	2020-07-15		135	4.44079	5	0	0	0		1	0	0		2	1	0	1975-04-04	1	1	2	2	2	0	3	3	1	45.2821	72.3	164	26.8813	0	6	0	1						2	3	2	-1	-1			1
103-210-0008-4	210	2020-07-15	2021-07-13	363	11.9408	1	1	1	0		0		0		2	1	0	1954-07-01	1	2	3	3	1	1	3	2	3	66.0407	70.6	152	30.5575	2	6	0	1	2021-04-01	260	363	2021-04-01	2021-04-01	2	3	3	0	-1	1	1	1
103-210-0012-6	210	2020-07-17	2021-07-29	377	12.4013	1	1	1	0		0		0		2	1	0	1949-07-01	0	2	3	3	2	0	2	1	3	71.0456	107.6	173.4	35.7861	0	8	0	1	2021-04-15	272	377	2021-04-15		2	3	2	-1	-1		1	1
103-210-0013-4	210	2020-07-17		182	5.98684	3	0	0	1	0	0		0		2	1	0	1958-07-07	1	1	2	2	2	0	2	2	3	62.0301	71.6	154.5	29.9955	0	8	1	1						2	3	2	-1	-1			1	44211
103-210-0014-2	210	2020-07-20	2021-07-13	358	11.7763	1	1	1	0		0		0		2	1	0	1977-11-16	1	0	1	3	2	1	3	1	3	42.6755	88.7	151.5	38.6454	1	8	0	1	2021-06-15	330	358	2021-06-15		3	3	1	-1	0		1	1
103-210-0021-7	210	2020-07-21	2021-10-01	437	12.4671	1	1	1	0		0		0		2	1	0	1972-03-02	1	1	2	3	2	1	5	2	1	48.3868	104.2	167.3	37.2285	1	5	0	1	2021-03-09	231	437	2021-03-09		3	3	1	-1	0		1	1
103-210-0027-4	210	2020-07-22	2021-08-03	377	12.4013	1	1	1	0		0		0		2	1	0	1958-02-06	1	1	2	2	2	1	4	1	2	62.4567	65.3	151.7	28.3754	1	6	0	1	2021-01-21	183	377	2021-01-21		3	3	2	-1	0		1	1
103-210-0028-2	210	2020-07-22	2021-10-22	362	11.9079	5	0	0	0		1	1	0		2	1	0	1990-07-21	1	0	1	0	0	0	5	2	0	30.005	45	159.5	17.6885	0	8	0	1			457			2	2	3	-1	-1			1
103-210-0029-0	210	2020-07-22	2021-07-13	356	11.7105	1	1	1	0		0		0		2	1	0	1954-07-15	1	2	3	3	2	0	4	1	3	66.0217	89	152.7	38.1691	0	7	0	1	2021-01-19	181	356	2021-01-19		2	3	2	-1	-1		1	1
103-210-0030-8	210	2020-07-23	2020-07-23	0	0	4	0	0	0		0		0		2	1	1	1980-12-05	1	0	1	3	1	1	5	1	3	39.6311	72.7	153.3	30.935	0	5	0	1						2	3	3	0	-1
103-210-0030-8	210	2020-07-23				4									2	1	1	1980-12-05	1	0	1	3	1	1	5	1	3	39.6311	72.7	153.3	30.935	2	5	0	1						2	3	3	0	-1			1
103-210-0031-6	210	2020-07-24	2021-08-03	375	12.3355	1	1	1	0		0		0		2	1	0	1948-05-14	0	2	3	1	2	0	2	1	3	72.1952	56.9	160	22.2266	0	4	0	1	2021-01-21	181	375	2021-01-21		2	3	2	-1	-1		1	1
103-210-0032-4	210	2020-07-24	2021-08-12	384	12.4671	1	1	1	0		0		0		2	1	0	1940-07-15	1	2	3	1	2	0	4	0	1	80.0255	50.3	144.5	24.0897	0	3	0	1	2021-01-14	174	384	2021-01-14		2	3	2	-1	-1		1	1
103-210-0033-2	210	2020-07-24	2021-08-03	375	12.3355	1	1	1	0		0		0		2	1	0	1959-07-01	1	1	2	3	2	0	5	0	1	61.066	70.5	153.1	30.0773	0	8	0	1	2021-01-28	188	375	2021-01-28		2	3	2	-1	-1		1	1
103-210-0034-0	210	2020-07-24	2021-08-26	398	12.4671	1	0	0	0		0		0		2	1	0	1964-12-30	1	1	2	3	1	1	5	1	3	55.5658	76.9	159.9	30.0766	2	8	0	1			398			1	3	3	0	-1			1
103-210-0035-7	210	2020-07-24	2021-08-24	396	12.4671	1	1	1	0		0		0		2	1	1	1951-09-07	1	2	3	1	2	0	4	1	2	68.8801	57.6	153.7	24.3823	0	7	0	1	2021-02-16	207	396	2021-02-16		2	3	2	-1	-1		1	1
103-210-0037-3	210	2020-07-27	2021-08-26	395	12.4671	1	1	1	0		0		0		2	1	0	1978-04-28	0	0	1	2	0	1	5	1	3	42.2485	77.3	164	28.7403	1	8	0	1	2021-02-25	213	395		2021-02-25	3	2	3	-1	0	1		1
103-210-0040-7	210	2020-07-27	2021-07-27	365	12.0066	1	1	1	0		0		0		2	1	1	1968-11-04	0	1	2	2	2	1	3	2	1	51.7271	74.8	164.6	27.6084	1	8	0	1	2021-01-26	183	365	2021-01-26		3	3	1	-1	0		1	1
103-210-0043-1	210	2020-07-28	2021-10-21	450	12.4671	1	1	1	0		0		0		2	1	0	1980-01-14	1	0	1	1	2	1	3	3	3	40.5374	63.7	160	24.8828	1	8	0	1	2021-01-21	177	450	2021-01-21		3	3	2	-1	0		1	1
103-210-0050-6	210	2020-07-29		5	0.164474	3	0	0	1	0	0		0		2	1	0	1954-07-01	0	2	3	3	1	1	2	1	3	66.0788	84	154.5	35.1902	2	5	1	1						2	3	3	0	-1			1	44046
103-210-0051-4	210	2020-07-29	2021-08-31	398	12.4671	1	1	1	0		0		0		2	1	1	1958-12-28	0	1	2	1	2	0	2	2	3	61.586	80.3	182.7	24.0568	0	5	0	1	2021-01-19	174	398	2021-01-19		2	3	2	-1	-1		1	1
103-210-0052-2	210	2020-07-29		152	5	2	0	0	0		0		1	0	2	1	0	1949-12-01	1	2	3	2	2	0	4	1	2	70.6593	60.1	147	27.8125	0	7	0	1						1	3	2	-1	-1			1
103-210-0053-0	210	2020-07-29	2021-09-02	400	12.4671	1	1	1	0		0		0		2	1	0	1948-07-15	1	2	3	2	2	1	4	1	2	72.0392	62.5	144.7	29.8499	1	5	0	1	2021-02-26	212	400	2021-02-26		3	3	2	-1	0		1	1
103-210-0054-8	210	2020-07-29	2021-07-22	358	11.7763	1	1	1	0		0		0		2	1	0	1970-07-15	1	1	2	2	2	0	4	0	2	50.0406	60.2	147	27.8588	0	7	0	1	2021-01-07	162	358	2021-01-07		2	3	2	-1	-1		1	1
103-210-0055-5	210	2020-07-29	2021-09-21	34	1.11842	5	0	0	0		1	0	0		2	1	0	1972-01-07	0	1	2	3	0	0	3	1	3	48.5595	87.4	162	33.3029	0	5	0	1			419			2	2	3	-1	-1			1
103-210-0056-3	210	2020-07-30	2021-07-15	350	11.5132	1	1	1	0		0		0		2	1	1	1953-07-15	1	2	3	3	2	0	4	1	2	67.0425	79	150.8	34.7396	0	7	0	1	2021-03-23	236	350	2021-03-23		2	3	2	-1	-1		1	1
103-210-0057-1	210	2020-07-30	2021-07-14	349	11.4803	1	1	1	0		0		0		2	1	1	1950-07-15	0	2	3	2	2	0	2	1	3	70.0433	68.4	151.6	29.7617	0	3	0	1	2021-01-05	159	349	2021-01-05		2	3	2	-1	-1		1	1
103-210-0059-7	210	2020-08-03	2021-09-28	421	12.4671	1	1	1	0		0		0		2	1	1	1970-01-01	1	1	2	3	0	1	5	1	3	50.5879	64.4	146.5	30.0062	1	6	0	1	2021-03-02	211	421		2021-03-02	3	1	3	-1	0	1		1
103-210-0071-2	210	2020-08-05	2021-08-26	386	12.4671	1	1	1	0		0		0		2	1	0	1954-07-15	1	2	3	3	2	1	4	0	2	66.0596	84	151	36.8405	1	8	0	1	2021-02-25	204	386	2021-02-25		3	3	2	-1	0		1	1
103-210-0072-0	210	2020-08-05	2021-08-03	363	11.9408	1	1	1	0		0		0		2	1	0	1953-07-15	0	2	3	1	1	1	2	1	3	67.059	58	166	21.048	2	7	0	1	2021-03-30	237	363	2021-03-30	2021-03-30	1	3	3	0	-1	1	1	1
103-210-0073-8	210	2020-08-05	2020-08-05	0	0	4	0	0	0		0		0		2	1	0	1954-07-15	1	2	3	3	2	0	4	1	3	66.0597	71	149	31.9805	0	6	0	1						1	3	1	-1	-1
103-210-0073-8	210	2020-08-05				4									2	1	0	1954-07-15	1	2	3	3	2	0	4	1	3	66.0597	71	149	31.9805	0	6	0	1						1	3	1	-1	-1			1
103-210-0074-6	210	2020-08-05	2021-09-16	407	12.4671	1	1	1	0		0		0		2	1	0	1960-12-20	1	1	2	2	1	1	4	0	2	59.6258	60.6	152.5	26.0575	2	4	0	1	2021-05-11	279	407	2021-05-11	2021-05-11	2	3	3	0	-1	1	1	1
103-210-0075-3	210	2020-08-05	2021-09-09	400	12.4671	1	0	0	0		0		0		2	1	0	1951-07-15	1	2	3	2	2	0	4	0	1	69.0605	58.4	143.6	28.3207	0	6	0	1			400			2	3	2	-1	-1			1
103-210-0076-1	210	2020-08-06	2021-07-15	343	11.2829	1	1	1	0		0		0		2	1	0	1958-07-15	1	1	2	1	1	1	4	1	3	62.0623	51.8	154.2	21.7852	2	7	0	1	2021-02-04	182	343	2021-02-04	2021-02-04	2	3	3	0	-1	1	1	1
103-210-0089-4	210	2020-08-11	2021-09-23	408	12.4671	1	1	1	0		0		0		2	1	0	1980-09-09	1	0	1	3	2	1	5	2	3	39.9216	86.8	160.2	33.8216	1	5	0	1	2021-05-12	274	408	2021-05-12		3	3	2	-1	0		1	1
103-210-0090-2	210	2020-08-12	2021-09-07	391	12.4671	1	1	1	0		0		0		2	1	0	1954-07-12	1	2	3	3	2	1	5	1	2	66.087	70.3	149.5	31.4538	1	5	0	1	2021-02-23	195	391	2021-02-23		3	3	2	-1	0		1	1
103-210-0091-0	210	2020-08-12	2021-09-21	266	8.75	5	0	0	0		1	1	0		2	1	0	1952-07-01	0	2	3	3	2	0	5	1	3	68.1158	93.1	167.8	33.0648	0	8	0	1			405			2	3	2	-1	-1			1
103-210-0092-8	210	2020-08-12	2021-08-03	356	11.7105	1	1	1	0		0		0		2	1	1	1955-07-01	0	2	3	2	1	1	5	3	2	65.1181	70.2	165	25.7851	2	7	0	1	2021-06-17	309	356	2021-06-17	2021-06-17	2	3	3	0	-1	1	1	1
103-210-0097-7	210	2020-08-14	2021-09-07	389	12.4671	1	1	1	0		0		0		2	1	0	1957-08-31	0	1	2	3	2	0	2	2	3	62.955	96.6	167.6	34.3898	0	5	0	1	2021-04-08	237	389	2021-04-08	2021-04-08	2	3	2	-1	-1	1	1	1
103-210-0098-5	210	2020-08-14	2021-11-14	457	12.4671	1	1	1	0		0		0		2	1	0	1989-07-15	1	0	1	0	0	0	5	1	3	31.0837	35.3	151	15.4818	0	7	0	1	2021-02-23	193	457		2021-02-23	2	1	3	-1	-1	1		1
103-210-0099-3	210	2020-08-14	2021-10-21	433	12.4671	1	1	1	0		0		0		2	1	0	1953-07-15	1	2	3	3	2	0	1	1	3	67.0838	82	152.8	35.121	0	8	0	1	2021-02-18	188	433	2021-02-18		2	3	1	-1	-1		1	1
103-210-0105-8	210	2020-08-19	2021-08-24	370	12.1711	1	1	1	0		0		0		2	1	0	1954-03-02	1	2	3	3	2	0	4	1	3	66.4677	74.2	151.5	32.328	0	8	0	1	2021-03-18	211	370	2021-03-18		2	3	2	-1	-1		1	1
103-210-0106-6	210	2020-08-19	2021-11-02	440	12.4671	1	0	0	0		0		0		2	1	0	1959-06-15	0	1	2	3	2	0	3	1	3	61.181	100.1	164	37.2174	0	5	0	1			440			2	3	2	-1	-1			1
103-210-0107-4	210	2020-08-19	2021-11-10	448	12.4671	1	0	0	0		0		0		2	1	0	1973-05-08	1	1	2	2	2	0	4	1	3	47.2838	74.5	162	28.3874	0	6	0	1			448			2	3	2	-1	-1			1
103-210-0108-2	210	2020-08-19	2021-09-09	386	12.4671	1	1	1	0		0		0		2	1	0	1973-10-10	1	1	2	3	0	0	1	1	0	46.8595	74.4	150	33.0667	0	5	0	1	2021-02-02	167	386		2021-02-02	2	2	3	-1	-1	1		1
103-210-0109-0	210	2020-08-20	2021-09-21	397	12.4671	1	1	1	0		0		0		2	1	0	1967-01-01	1	1	2	3	2	1	4	1	1	53.6356	110.6	160.1	43.1492	1	6	0	1	2021-07-14	328	397	2021-07-14		3	3	2	-1	0		1	1
103-210-0110-8	210	2020-08-21	2021-08-24	368	12.1053	1	1	1	0		0		0		2	1	0	1932-07-15	0	2	3	2	2	0	2	1	3	88.1021	68.7	158.8	27.2431	0	8	0	1	2021-02-11	174	368	2021-02-11		2	3	2	-1	-1		1	1
103-210-0111-6	210	2020-08-21	2021-09-09	384	12.4671	1	1	1	0		0		0		2	1	1	1947-01-07	1	2	3	2	1	1	4	2	2	73.6216	69.2	155.4	28.6552	2	5	0	1	2021-02-25	188	384	2021-02-25	2021-02-25	1	3	3	0	-1	1	1	1
103-210-0112-4	210	2020-08-21	2021-09-23	398	12.4671	1	1	1	0		0		0		2	1	0	1966-07-15	1	1	2	3	2	0	5	1	1	54.1038	87.9	158.8	34.8568	0	5	0	1	2021-02-16	179	398	2021-02-16		2	3	2	-1	-1		1	1
103-210-0119-9	210	2020-08-27	2021-11-25	455	12.4671	1	1	1	0		0		0		2	1	1	1969-01-10	0	1	2	2	2	1	5	1	3	51.6285	78	169.1	27.2777	1	5	0	1	2021-05-27	273	455	2021-05-27		3	3	1	-1	0		1	1
103-210-0120-7	210	2020-08-28	2021-11-02	431	12.4671	1	1	1	0		0		0		2	1	0	1953-07-15	1	2	3	1	2	0	5	1	2	67.1223	56.8	157.1	23.0142	0	5	0	1	2021-03-23	207	431	2021-03-23		2	3	2	-1	-1		1	1
103-210-0124-9	210	2020-09-02	2021-09-21	379	12.4671	5	0	0	0		1	1	0		2	1	0	1987-10-01	0	0	1	2	2	0	5	1	3	32.9236	84.3	168.3	29.7618	0	8	0	1			384			2	3	1	-1	-1			1
103-210-0125-6	210	2020-09-02	2021-08-13	345	11.3487	1	1	1	0		0		0		2	1	0	1963-06-18	0	1	2	3	2	0	5	1	3	57.2112	83.6	164.1	31.0448	0	8	0	1	2021-06-14	285	345	2021-06-14		2	3	1	-1	-1		1	1
103-210-0128-0	210	2020-09-04	2021-09-16	377	12.4013	1	1	1	0		0		0		2	1	0	1959-07-15	1	1	2	2	1	1	2	0	2	61.1427	66.3	153.2	28.2485	2	7	0	1	2021-04-09	217	377	2021-04-09	2021-04-09	2	3	3	0	-1	1	1	1
103-210-0129-8	210	2020-09-04	2021-11-30	452	12.4671	1	1	1	0		0		0		2	1	0	1992-03-12	0	0	1	2	0	0	5	1	3	28.483	74.2	171	25.3753	0	8	0	1	2021-04-01	209	452		2021-04-01	1	1	3	-1	-1	1		1
103-210-0138-9	210	2020-09-09	2021-06-04	268	9	4	1	0	0		0		0		2	1	0	1969-09-03	1	1	2	2	0	0	3	1	3	51.018	69	158.1	27.6048	0	7	0	1	2021-05-07		240			2	2	3	-1	-1
103-210-0138-9	210	2020-09-09				4									2	1	0	1969-09-03	1	1	2	2	0	0	3	1	3	51.018	69	158.1	27.6048	0	7	0	1	2021-05-07	240			2021-05-07	2	2	3	-1	-1	1		1
103-210-0139-7	210	2020-09-11	2021-09-23	377	12.4013	1	1	1	0		0		0		2	1	0	1956-03-24	1	1	2	3	2	0	4	1	3	64.4689	62.8	144.6	30.0347	0	7	0	1	2021-03-16	186	377	2021-03-16		1	3	1	-1	-1		1	1
103-210-0140-5	210	2020-09-11	2021-09-02	356	11.7105	1	1	1	0		0		0		2	1	0	1952-07-15	1	2	3	3	2	0	2	1	2	68.1597	76.6	157.9	30.7231	0	7	0	1	2021-03-16	186	356	2021-03-16		1	3	1	-1	-1		1	1
103-210-0141-3	210	2020-09-11	2021-09-21	375	12.3355	1	1	1	0		0		0		2	1	0	1960-07-15	1	1	2	3	2	0	5	0	2	60.1599	74.9	156	30.7774	0	6	0	1	2021-04-14	215	375	2021-04-14		1	3	1	-1	-1		1	1
103-210-0147-0	210	2020-09-16	2021-09-21	6	0.197368	5	0	0	0		1	0	0		2	1	0	1987-09-01	1	0	1	3	2	0	5	2	3	33.0441	94.9	158.4	37.823	0	8	0	1			370			2	3	2	-1	-1			1
103-210-0148-8	210	2020-09-16	2021-09-14	363	11.9408	1	1	1	0		0		0		2	1	0	1959-07-15	1	1	2	3	2	0	0	1	2	61.1756	91.4	158.8	36.2448	0	7	0	1	2021-03-16	181	363	2021-03-16		2	3	2	-1	-1		1	1
103-210-0149-6	210	2020-09-18	2021-09-09	356	11.7105	1	1	1	0		0		0		2	1	0	1964-08-09	1	1	2	3	1	1	5	2	3	56.1103	70.4	150.9	30.9168	2	6	0	1	2021-03-04	167	356	2021-03-04	2021-03-04	2	3	3	0	-1	1	1	1
103-210-0150-4	210	2020-09-18	2021-12-07	409	12.4671	5	0	0	0		1	1	0		2	1	1	1975-07-04	0	1	2		0	0	3	3	3	45.2111				0	6	0	1			445			2	2	3	-1	-1			1
103-210-0151-2	210	2020-09-18		174	5.72368	3	0	0	1	0	0		0		2	1	1	1947-07-10	0	2	3	1	2	0	5	1	3	73.1947	56.8	152.1	24.5522	0	0	1	1						1	3	2	-1	-1			1	44266
103-210-0158-7	210	2020-09-22	2021-11-24	428	12.4671	1	1	1	0		0		0		2	1	0	1977-07-15	1	0	1	2	2	1	3	1	3	43.1904	62.1	150.1	27.5632	1	3	0	1	2021-03-09	168	428	2021-03-09		3	3	1	-1	0		1	1
103-210-0160-3	210	2020-09-23	2021-09-02	344	11.3158	1	1	1	0		0		0		2	1	1	1953-01-01	1	2	3	2	2	1	4	0	2	67.7272	60.4	151.1	26.455	1	7	0	1	2021-03-02	160	344	2021-03-02		3	3	1	-1	0		1	1
103-210-0163-7	210	2020-09-24	2021-12-16	448	12.4671	1	1	1	0		0		0		2	1	0	1969-07-15	1	1	2	2	0	1	2	1	2	51.1959	70	162.9	26.3789	1	7	0	1	2021-05-17	235	448		2021-05-17	3	2	3	-1	0	1		1
103-210-0164-5	210	2020-09-25		197	6.48026	3	0	0	1	0	0		0		2	1	0	1963-07-15	1	1	2	1	2	0	2	0	3	57.2001	60.5	155.7	24.9562	0	3	1	1	2021-03-23	179		2021-03-23		2	3	2	-1	-1		1	1	44296
103-210-0165-2	210	2020-09-25	2021-11-11	412	12.4671	1	1	1	0		0		0		2	1	0	1965-06-22	1	1	2	1	2	1	5	1	3	55.2617	63.1	161.5	24.1927	1	3	0	1	2021-06-10	258	412	2021-06-10		3	3	2	-1	0		1	1
103-210-0169-4	210	2020-09-30	2021-09-23	358	11.7763	1	1	1	0		0		0		2	1	1	1953-08-20	1	2	3	2	1	1	4	0	2	67.1139	64.6	159.7	25.3293	2	7	0	1	2021-03-16	167	358	2021-03-16	2021-03-16	1	3	3	0	-1	1	1	1
103-210-0170-2	210	2020-09-30	2021-11-30	426	12.4671	1	1	1	0		0		0		2	1	0	1952-02-12	1	2	3	2	2	0	5	1	1	68.6334	64.4	148.5	29.2034	0	7	0	1	2021-04-20	202	426	2021-04-20		2	3	2	-1	-1		1	1
103-210-0171-0	210	2020-10-02	2021-10-07	370	12.1711	1	1	1	0		0		0		2	1	0	1960-02-02	1	1	2	2	2	0	4	0	2	60.6664	68.3	152.5	29.3684	0	3	0	1	2021-05-18	228	370	2021-05-18		2	3	1	-1	-1		1	1
103-210-0172-8	210	2020-10-02	2021-11-23	417	12.4671	1	1	1	0		0		0		2	1	0	1940-07-15	1	2	3	2	1	1	4	1	2	80.2175	54.4	146.1	25.4858	2	8	0	1	2021-04-06	186	417	2021-04-06	2021-04-06	1	3	3	0	-1	1	1	1
103-210-0173-6	210	2020-10-07	2021-09-09	337	11.0855	1	1	1	0		0		0		2	1	0	1956-04-01	0	1	2	1	2	0	5	2	3	64.5183	66	173.5	21.9253	0	6	0	1	2021-05-04	209	337	2021-05-04		2	3	2	-1	-1		1	1
103-210-0174-4	210	2020-10-07	2021-10-07	365	12.0066	1	1	1	0		0		0		2	1	0	1968-05-05	1	1	2	3	2	0	5	2	1	52.4255	80.4	152	34.7992	0	6	0	1	2021-06-03	239	365	2021-06-03		2	3	2	-1	-1		1	1
103-210-0175-1	210	2020-10-09	2021-12-07	424	12.4671	1	1	1	0		0		0		2	1	0	1960-07-15	1	1	2	2	1	1	4	0	2	60.2363	62.7	150.9	27.5353	2	8	0	1	2021-04-06	179	424	2021-04-06	2021-04-06	2	3	3	0	-1	1	1	1
103-210-0176-9	210	2020-10-09	2021-09-09	335	11.0197	1	1	1	0		0		0		2	1	0	1973-07-15	1	1	2	3	2	0	5	2	3	47.2373	78.3	147.5	35.9897	0	7	0	1	2021-06-03	237	335	2021-06-03		2	3	2	-1	-1		1	1
103-210-0177-7	210	2020-10-16	2021-10-05	354	11.6447	1	1	1	0		0		0		2	1	0	1953-07-15	1	2	3	1	2	0	1	1	2	67.2562	50.4	151	22.1043	0	8	0	1	2021-05-11	207	354	2021-05-11		1	3	1	-1	-1		1	1
103-210-0178-5	210	2020-10-16	2020-10-16	0	0	4	0	0	0		0		0		2	1	0	1953-07-15	1	2	3	3	2	0	1	1	2	67.2564	88.7	160.5	34.4329	0	5	0	1						1	3	1	-1	-1
103-210-0178-5	210	2020-10-16				4									2	1	0	1953-07-15	1	2	3	3	2	0	1	1	2	67.2564	88.7	160.5	34.4329	0	5	0	1						1	3	1	-1	-1			1
103-210-0179-3	210	2020-10-16	2021-10-21	370	12.1711	1	1	1	0		0		0		2	1	0	1948-07-15	1	2	3	3	2	0	1	1	3	72.2557	74.7	146	35.0441	0	3	0	1	2021-04-16	182	370	2021-04-16		1	3	1	-1	-1		1	1
103-210-0180-1	210	2020-10-16	2021-10-26	375	12.3355	1	1	1	0		0		0		2	1	0	1960-07-15	1	1	2	3	2	0	5	1	2	60.2559	77	152.5	33.1094	0	3	0	1	2021-04-22	188	375	2021-04-22		1	3	1	-1	-1		1	1
103-210-0181-9	210	2020-10-21	2021-11-23	398	12.4671	1	1	1	0		0		0		2	1	0	1953-07-15	0	2	3	2	2	1	3	1	3	67.2698	67.9	151.5	29.5832	1	8	0	1	2021-04-06	167	398	2021-04-06		3	3	2	-1	0		1	1
103-210-0182-7	210	2020-10-21	2021-09-30	344	11.3158	1	1	1	0		0		0		2	1	1	1948-07-15	0	2	3	1	1	1	1	0	3	72.2693	60.7	158.7	24.101	2	5	0	1	2021-04-28	189	344	2021-04-28	2021-04-28	1	3	3	0	-1	1	1	1
103-210-0183-5	210	2020-10-30	2021-11-11	377	12.4013	1	1	1	0		0		0		2	1	1	1966-03-07	1	1	2	2	2	1	5	1	3	54.6514	62.2	151.8	26.9927	1	8	0	1	2021-05-25	207	377	2021-05-25		3	3	2	-1	0		1	1
103-210-0184-3	210	2020-10-30	2021-11-02	368	12.1053	1	1	1	0		0		0		2	1	0	1957-07-15	1	1	2	1	2	0	4	2	3	63.2948	59.6	160	23.2812	0	6	0	1	2021-04-29	181	368	2021-04-29		2	3	1	-1	-1		1	1
103-210-0185-0	210	2020-11-04	2021-12-21	412	12.4671	1	1	1	0		0		0		2	1	0	1952-07-15	1	2	3	1	1	1	4	1	3	68.3076	48.2	153	20.5904	2	5	0	1	2021-05-20	197	412	2021-05-20	2021-05-20	1	3	3	0	-1	1	1	1
103-210-0186-8	210	2020-11-06	2021-12-21	410	12.4671	1	1	1	0		0		0		2	1	0	1948-07-15	1	2	3	2	2	0	4	0	0	72.3131	67.9	156.2	27.8296	0	5	0	1	2021-05-20	195	410	2021-05-20		1	3	1	-1	-1		1	1
103-210-0187-6	210	2020-11-06	2021-11-09	368	12.1053	1	1	1	0		0		0		2	1	0	1949-08-18	1	2	3	1	2	0	2	1	0	71.2207	44.8	154	18.8902	0	8	0	1	2021-05-07	182	368	2021-05-07		1	3	1	-1	-1		1	1
103-210-0188-4	210	2020-11-11	2021-11-23	377	12.4013	1	1	1	0		0		0		2	1	1	1950-01-04	0	2	3	1	2	0	2	2	3	70.8538	46.2	152.7	19.8136	0	7	0	1	2021-05-20	190	377	2021-05-20		1	3	1	-1	-1		1	1
103-210-0189-2	210	2020-11-13	2021-11-16	368	12.1053	1	1	1	0		0		0		2	1	0	1940-07-15	1	2	3	2	2	0	2	0	2	80.332	62	147.7	28.4204	0	8	0	1	2021-05-12	180	368	2021-05-12		1	3	1	-1	-1		1	1
103-210-0190-0	210	2020-11-13	2020-11-13	0	0	4	0	0	0		0		0		2	1	0	1948-07-15	1	2	3	1	2	0	4	0	0	72.3322	54.2	153	23.1535	0	7	0	1						1	3	1	-1	-1
103-210-0190-0	210	2020-11-13				4									2	1	0	1948-07-15	1	2	3	1	2	0	4	0	0	72.3322	54.2	153	23.1535	0	7	0	1						1	3	1	-1	-1			1
103-210-0191-8	210	2020-11-13		338	11.1184	3	1	0	1	1	0		0		2	1	0	1953-10-28	1	2	3	2	1	1	2	2	2	67.0454	59.2	141.3	29.6509	2	5	2	1	2021-05-06	174		2021-05-06	2021-05-06	2	3	3	0	-1	1	1	1	44486
103-210-0192-6	210	2020-11-18		342	11.25	1	1	1	0		0		0		2	1	1	1968-02-15	1	1	2	1	2	0	5	1	3	52.7594	50.8	155.4	21.0359	0	7	0	1	2021-05-20	183		2021-05-20		2	3	1	-1	-1		1	1
103-210-0193-4	210	2020-11-18	2021-11-16	363	11.9408	1	1	1	0		0		0		2	1	0	1957-04-14	1	1	2	3	2	0	4	2	3	63.5986	85	152	36.7902	0	8	0	1	2021-05-20	183	363	2021-05-20		2	3	2	-1	-1		1	1
103-210-0194-2	210	2020-11-25	2021-11-16	356	11.7105	1	0	0	0		0		0		2	1	0	1988-11-18	1	0	1	3	2	0	5	1	3	32.0201	93.3	153.8	39.4429	0	8	0	1			356			2	3	2	-1	-1			1
103-210-0195-9	210	2020-11-25	2021-11-11	351	11.5461	1	0	0	0		0		0		2	1	0	1978-07-01	1	0	1	3	2	0	5	1	3	42.405	87.1	161.3	33.4772	0	8	0	1			351			2	3	1	-1	-1			1
103-210-0196-7	210	2020-11-25	2021-12-28	398	12.4671	1	1	1	0		0		0		2	1	0	1946-09-24	0	2	3	1	2	0	2	2	3	74.1724	54.3	162.2	20.6395	0	8	0	1	2021-06-08	195	398	2021-06-08		1	3	1	-1	-1		1	1
103-210-0197-5	210	2020-12-02	2021-12-02	365	12.0066	1	1	1	0		0		0		2	1	0	1945-07-15	1	2	3	3	2	1	4	1	1	75.3847	98.6	156.2	40.4124	1	8	0	1	2021-06-01	181	365	2021-06-01		3	3	2	-1	0		1	1
103-210-0198-3	210	2020-12-02	2021-12-02	365	12.0066	1	1	1	0		0		0		2	1	1	1953-09-24	0	2	3	2	1	2	2	1	3	67.1903	73.9	166.4	26.6893	3	7	0	1	2021-06-01	181	365	2021-06-01	2021-06-01	3	3	3	0	0	1	1	1
103-210-0199-1	210	2020-12-02	2021-12-02	365	12.0066	1	1	1	0		0		0		2	1	0	1952-05-21	1	2	3	1	2	0	2	1	1	68.535	53.7	149.6	23.9945	0	6	0	1	2021-06-29	209	365	2021-06-29		2	3	2	-1	-1		1	1
103-210-0200-7	210	2020-12-04	2021-12-27	388	12.4671	1	0	0	0		0		0		2	1	0	1981-02-02	0	0	1	0	0	0	5	1	3	39.8366	50.8	167.9	18.0203	0	5	0	1			388			2	2	3	-1	-1			1
103-210-0201-5	210	2020-12-04		354	11.6447	1	1	1	0		0		0		2	1	1	1972-07-15	1	1	2	2	2	0	1	1	1	48.39	67.9	158.2	27.1304	0	6	0	1	2021-06-10	188		2021-06-10		2	3	1	-1	-1		1	1
103-210-0202-3	210	2020-12-07		137	4.50658	2	0	0	0		0		1	0	2	1	1	1968-08-15	1	1	2	2	2	0	1	1	2	52.313	58.9	151.8	25.5606	0	8	0	1						2	3	2	-1	-1			1
103-210-0203-1	210	2020-12-11		335	11.0197	1	1	1	0		0		0		2	1	0	1954-07-15	1	2	3	3	1	1	1	0	2	66.4104	79	155	32.8824	2	6	0	1	2021-08-05	237		2021-08-05	2021-08-05	2	3	3	0	-1	1	1	1
103-210-0204-9	210	2020-12-16		312	10.2632	3	0	0	1	1	0		0		2	1	0	1951-02-22	1	2	3	0	2	0	1	1	1	69.816	42	154.5	17.5951	0	8	2	1						1	3	2	-1	-1			1	44493
103-210-0205-6	210	2020-12-16		197	6.48026	1	1	1	0		0		0		2	1	0	1975-01-01	1	1	2	3	2	0	3	1	2	45.9585	84.6	157.9	33.9317	0	5	0	1	2021-07-01	197		2021-07-01		2	3	2	-1	-1		1	1
103-210-0206-4	210	2020-12-16	2022-02-24	435	12.4671	1	1	1	0		0		0		2	1	0	1958-12-21	0	1	2	3	2	0	5	1	3	61.9889	98.9	173	33.0449	0	8	0	1	2021-06-11	177	435	2021-06-11		1	3	1	-1	-1		1	1
103-210-0207-2	210	2020-12-18		319	10.4934	3	1	0	1	1	0		0		2	1	0	1956-07-01	1	1	2	2	2	0	1	1	2	64.4668	63.3	147.5	29.0951	0	6	0	1	2021-07-13	207		2021-07-13		1	3	2	-1	-1		1	1
103-210-0208-0	210	2021-01-06	2022-02-15	405	12.4671	1	1	1	0		0		0		2	1	1	1956-11-25	1	1	2	2	2	0	5	1	2	64.1159	72.4	159	28.6381	0	8	0	1	2021-07-01	176	405	2021-07-01		2	3	2	-1	-1		1	1
103-210-0209-8	210	2021-01-06	2022-01-13	372	12.2368	1	1	1	0		0		0		2	1	0	1955-08-23	1	2	3	2	1	1	4	1	2	65.3753	60.6	148.1	27.6288	2	7	0	1	2021-07-15	190	372	2021-07-15	2021-07-15	1	3	3	0	-1	1	1	1
103-210-0210-6	210	2021-01-06	2022-02-08	398	12.4671	1	1	1	0		0		0		2	1	0	1968-05-01	1	1	2	2	2	0	5	1	3	52.6855	66.8	158	26.7585	0	8	0	1	2021-07-06	181	398	2021-07-06		2	3	2	-1	-1		1	1
103-210-0211-4	210	2021-01-08	2022-02-21	409	12.4671	1	0	0	0		0		0		2	1	0	1964-04-07	1	1	2	2	1	1	5	1	1	56.7565	62.1	152.6	26.6675	2	7	0	1			409			2	3	3	0	-1			1
103-210-0212-2	210	2021-01-08	2022-01-06	363	11.9408	1	1	1	0		0		0		2	1	1	1946-01-08	1	2	3	3	2	0	1	0	3	75.0018	71.2	146	33.4021	0	8	0	1	2021-07-06	179	363	2021-07-06		2	3	2	-1	-1		1	1
103-210-0213-0	210	2021-01-13	2022-02-25	408	12.4671	1	0	0	0		0		0		2	1	0	1960-12-15	0	1	2	0	0	0	5	1	3	60.0803	39.2	155.6	16.1907	0	6	0	1			408			1	2	3	-1	-1			1
103-210-0214-8	210	2021-01-15	2022-04-01	441	12.4671	1	0	0	0		0		0		2	1	0	1972-12-13	0	1	2	0	2	0	5	2	1	48.0912	47.2	160	18.4375	0	8	0	1			441			2	3	1	-1	-1			1
103-210-0215-5	210	2021-01-15	2022-01-20	370	12.1711	1	1	1	0		0		0		2	1	0	1944-07-15	1	2	3	3	2	0	4	0	1	76.5047	76.6	155.5	31.6787	0	8	0	1	2021-07-06	172	370	2021-07-06		1	3	2	-1	-1		1	1
103-210-0216-3	210	2021-01-15	2022-03-17	426	12.4671	1	1	1	0		0		0		2	1	0	1950-07-15	0	2	3	1	2	0	5	1	3	70.5062	58.4	163.1	21.9536	0	8	0	1	2021-07-08	174	426	2021-07-08		1	3	1	-1	-1		1	1
103-210-0219-7	210	2021-01-20	2022-01-06	351	11.5461	1	1	1	0		0		0		2	1	0	1957-10-17	1	1	2	2	2	0	4	1	1	63.2617	72.4	161.1	27.8964	0	6	0	1	2021-10-28	281	351	2021-10-28		2	3	2	-1	-1		1	1
103-210-0220-5	210	2021-01-22	2022-03-03	405	12.4671	1	1	1	0		0		0		2	1	0	1961-06-10	0	1	2	3	2	0	5	1	3	59.6204	93.5	163.5	34.9765	0	7	0	1	2021-08-12	202	405	2021-08-12		2	3	2	-1	-1		1	1
103-210-0223-9	210	2021-01-27	2022-01-04	342	11.25	1	1	1	0		0		0		2	1	0	1958-11-12	1	1	2	3	1	1	1	1	3	62.2102	73.4	149.6	32.7969	2	5	0	1	2021-08-24	209	342	2021-08-24	2021-08-24	2	3	3	0	-1	1	1	1
103-210-0224-7	210	2021-01-27	2022-02-01	370	12.1711	1	0	0	0		0		0		2	1	0	1952-11-30	1	2	3	3	1	1	4	2	2	68.1597	77.2	159.6	30.3076	2	6	0	1			370			2	3	3	0	-1			1
103-210-0225-4	210	2021-01-27	2022-03-09	406	12.4671	1	1	1	0		0		0		2	1	1	1964-07-15	1	1	2	3	2	0	1	1	3	56.5377	72.7	150.4	32.1395	0	6	0	1	2021-06-29	153	406	2021-06-29		2	3	2	-1	-1		1	1
103-210-0226-2	210	2021-01-29	2022-01-20	356	11.7105	1	1	1	0		0		0		2	1	1	1959-12-25	0	1	2	1	1	2	5	1	3	61.0987	67.3	169.7	23.3696	3	6	0	1	2021-07-12	164	356	2021-07-12	2021-07-12	3	3	3	0	0	1	1	1
103-210-0227-0	210	2021-01-29	2022-02-01	270	8.88158	5	1	0	0		1	1	0		2	1	0	1965-11-25	1	1	2	3	1	1	5	2	3	55.1797	99.5	156.2	40.7813	2	6	0	1	2021-07-27	179	368	2021-07-27	2021-07-27	2	3	3	0	-1	1	1	1
103-210-0228-8	210	2021-01-29	2022-01-06	342	11.25	1	1	1	0		0		0		2	1	0	1978-02-03	1	0	1	1	0	0	5	1	0	42.9882	56.8	155.8	23.3999	0	8	0	1	2021-08-03	186	342		2021-08-03	2	2	3	-1	-1	1		1
103-210-0231-2	210	2021-02-01	2022-02-02	366	12.0395	1	1	1	0		0		0		2	1	0	1980-05-05	1	0	1	2	2	1	5	1	3	40.7456	68.5	153	29.2622	1	8	0	1	2021-08-03	183	366	2021-08-03		3	3	2	-1	0		1	1
103-210-0232-0	210	2021-02-03	2022-02-03	365	12.0066	1	1	1	0		0		0		2	1	0	1968-02-17	1	1	2	1	0	1	5	1	1	52.9646	61.8	157.5	24.9131	1	6	0	1	2021-08-04	182	365		2021-08-04	3	2	3	-1	0	1		1
103-210-0233-8	210	2021-02-05	2022-04-13	432	12.4671	1	1	1	0		0		0		2	1	0	1971-07-15	0	1	2	2	2	0	1	1	3	49.5643	70.2	157	28.4799	0	8	0	1	2021-07-14	159	432	2021-07-14		2	3	1	-1	-1		1	1
103-210-0234-6	210	2021-02-05	2022-04-01	420	12.4671	1	1	1	0		0		0		2	1	0	1966-07-15	1	1	2	1	2	0	4	1	2	54.5637	48.4	158.3	19.3145	0	4	0	1	2021-08-17	193	420	2021-08-17		2	3	1	-1	-1		1	1
103-210-0235-3	210	2021-02-05		361	11.875	3	1	0	1	1	0		0		2	1	0	1959-04-15	1	1	2	1	0	0	5	2	3	61.8136	66.3	165	24.3526	0	8	2	1	2021-07-20	165			2021-07-20	2	2	3	-1	-1	1		1	44593
103-210-0243-7	210	2021-02-10	2022-02-15	370	12.1711	1	1	1	0		0		0		2	1	0	1978-10-21	1	0	1	1	0	0	4	1	3	42.309	54.8	162	20.881	0	6	0	1	2021-08-12	183	370		2021-08-12	2	2	3	-1	-1	1		1
103-210-0244-5	210	2021-02-10	2022-02-21	376	12.3684	1	0	0	0		0		0		2	1	0	1968-06-06	1	1	2	2	2	0	4	1	3	52.6829	68.8	158	27.5597	0	8	0	1			376			2	3	2	-1	-1			1
103-210-0245-2	210	2021-02-12	2022-02-24	377	12.4013	1	1	1	0		0		0		2	1	0	1969-09-08	1	1	2	2	2	1	5	1	2	51.4315	67.3	157.3	27.1993	1	5	0	1	2021-08-24	193	377	2021-08-24		3	3	2	-1	0		1	1
103-210-0246-0	210	2021-02-15	2022-03-15	393	12.4671	1	1	1	0		0		0		2	1	1	1968-11-17	1	1	2	2	2	1	1	1	2	52.2473	59.3	148.7	26.8184	1	2	0	1	2021-08-16	182	393	2021-08-16		3	3	2	-1	0		1	1
103-210-0248-6	210	2021-02-19	2022-03-15	389	12.4671	1	0	0	0		0		0		2	1	0	1977-07-20	1	0	1	1	2	0	5	2	3	43.5874	62.8	159.5	24.6853	0	7	0	1			389			2	3	2	-1	-1			1
103-210-0249-4	210	2021-02-19	2022-02-14	360	11.8421	1	1	1	0		0		0		2	1	0	1950-07-15	1	2	3	1	2	1	1	0	2	70.6018	55.2	158.2	22.056	1	8	0	1	2021-08-30	192	360	2021-08-30		3	3	2	-1	0		1	1
103-210-0250-2	210	2021-02-19	2022-04-06	411	12.4671	1	1	1	0		0		0		2	1	0	1944-01-15	1	2	3	1	2	0	4	0	2	77.0988	51.8	153.6	21.9557	0	7	0	1	2021-11-25	279	411	2021-11-25		2	3	2	-1	-1		1	1
103-210-0253-6	210	2021-02-24	2022-04-14	414	12.4671	1	1	1	0		0		0		2	1	0	1942-07-15	1	2	3	3	2	0	5	1	2	78.6156	71.5	143.1	34.9162	0	8	0	1	2021-08-25	182	414	2021-08-25		1	3	2	-1	-1		1	1
103-210-0254-4	210	2021-02-24	2022-04-25	425	12.4671	1	1	1	0		0		0		2	1	0	1960-01-02	1	1	2	3	1	2	4	1	1	61.1482	86.4	156.5	35.2765	3	8	0	1	2021-11-16	265	425	2021-11-16	2021-11-16	3	3	3	0	0	1	1	1
103-210-0255-1	210	2021-02-26	2022-04-12	410	12.4671	1	1	1	0		0		0		2	1	0	1942-01-01	1	2	3	2	1	1	4	1	2	79.155	64.8	156.8	26.3562	2	6	0	1	2021-09-10	196	410	2021-09-10	2021-09-10	2	3	3	0	-1	1	1	1
103-210-0260-1	210	2021-03-05	2022-03-02	362	11.9079	1	1	1	0		0		0		2	1	0	1951-01-01	1	2	3	2	2	0	1	1	2	70.1748	57.4	142.5	28.2672	0	5	0	1	2021-10-28	237	362	2021-10-28		2	3	1	-1	-1		1	1
103-210-0261-9	210	2021-03-05	2022-03-14	305	10.0329	5	0	0	0		1	1	0		2	1	0	1967-06-18	1	1	2	2	2	0	1	1	3	53.7149	65.4	152	28.3068	0	6	0	1			374			2	3	2	-1	-1			1
103-210-0265-0	210	2021-03-10	2022-03-17	372	12.2368	1	1	1	0		0		0		2	1	0	1946-06-04	0	2	3	2	2	0	5	0	3	74.766	70.2	160.4	27.2853	0	8	0	1	2021-09-14	188	372	2021-09-14		2	3	2	-1	-1		1	1
103-210-0266-8	210	2021-03-10	2022-03-14	72	2.36842	5	0	0	0		1	0	0		2	1	0	1969-07-04	1	1	2	3	2	0	5	1	3	51.6833	70.1	145.6	33.067	0	7	0	1			369			2	3	2	-1	-1			1
103-210-0269-2	210	2021-03-12	2022-03-03	356	11.7105	1	1	1	0		0		0		2	1	0	1953-07-15	1	2	3	1	0	0	4	1	3	67.6589	51.6	155.5	21.3397	0	8	0	1	2021-09-02	174	356		2021-09-02	2	2	3	-1	-1	1		1
103-211-0001-7	211	2020-10-12	2022-01-14	459	12.4671	1	0	0	0		0		0		1	1	0	1974-12-25	1	1	2	1	2	0	5	0	3	45.7995	57.8	156	23.7508	0	8	0	1			459			2	3	1	-1	-1			1
103-211-0002-5	211	2020-10-12	2021-11-16	400	12.4671	1	1	1	0		0		0		1	1	1	1950-07-01	1	2	3	3	2	1	4	0	2	70.2843	69.7	147.1	32.2112	1	7	0	1	2021-05-24	224	400	2021-05-24		3	3	1	-1	0		1	1
103-211-0013-2	211	2020-10-16	2021-10-07	356	11.7105	1	1	1	0		0		0		1	1	1	1967-07-05	1	1	2	3	2	1	4	1	1	53.285	123.8	160.7	47.939	1	7	0	1	2021-04-15	181	356	2021-04-15		3	3	1	-1	0		1	1
103-211-0014-0	211	2020-10-16	2021-10-12	361	11.875	1	1	1	0		0		0		1	1	0	1970-03-21	1	1	2	3	1	2	5	1	0	50.5746	86.8	155.1	36.0825	3	5	0	1	2021-05-11	207	361	2021-05-11	2021-05-11	3	3	3	0	0	1	1	1
103-211-0015-7	211	2020-10-16	2021-10-21	370	12.1711	1	1	1	0		0		0		1	1	0	1976-01-01	1	0	1	3	2	0	4	1	3	44.7923	97.1	153.3	41.3176	0	6	0	1	2021-05-06	202	370	2021-05-06		2	3	2	-1	-1		1	1
103-211-0016-5	211	2020-10-19		122	4.01316	2	0	0	0		0		1	0	1	1	0	1960-11-01	1	1	2	3	1	1	4	0	3	59.9653	71.8	148.2	32.691	2	8	0	1						2	3	3	0	-1			1
103-211-0017-3	211	2020-10-19		22	0.723684	3	0	0	1	0	0		0		1	1	0	1982-11-01	0	0	1	0	0	0	5	1	3	37.9667	39	165.9	14.1701	0	6	1	1						2	1	3	-1	-1			1	44145
103-211-0021-5	211	2020-10-21	2021-10-20	364	11.9737	1	1	1	0		0		0		1	1	0	1957-03-02	1	1	2	3	2	0	4	1	3	63.6394	75.5	154.9	31.4662	0	5	0	1	2021-06-14	236	364	2021-06-14		2	3	2	-1	-1		1	1
103-211-0023-1	211	2020-10-22	2021-11-04	378	12.4342	1	1	1	0		0		0		1	1	1	1953-07-15	1	2	3	1	2	1	4	0	2	67.2725	42.7	148	19.4942	1	4	0	1	2021-05-10	200	378	2021-05-10		3	3	2	-1	0		1	1
103-211-0024-9	211	2020-10-22	2021-12-14	418	12.4671	1	1	1	0		0		0		1	1	0	1974-03-16	1	1	2	3	2	1	4	0	3	46.6046	89.6	163	33.7235	1	8	0	1	2021-06-17	238	418	2021-06-17		3	3	1	-1	0		1	1
103-211-0026-4	211	2020-10-23	2021-10-07	349	11.4803	1	1	1	0		0		0		1	1	0	1960-12-31	0	1	2	1	0	1	5	2	3	59.8119	64.8	168.5	22.8231	1	8	0	1	2021-04-20	179	349		2021-04-20	3	2	3	-1	0	1		1
103-211-0028-0	211	2020-10-23	2021-10-11	353	11.6118	1	0	0	0		0		0		1	1	1	1960-07-01	0	1	2	3	1	1	2	1	3	60.313	81.9	162	31.2071	2	5	0	1			353			2	3	3	0	-1			1
103-211-0029-8	211	2020-10-26	2022-01-03	219	7.20395	5	1	0	0		1	0	0		1	1	0	1985-01-04	1	0	1	2	2	0	4	2	3	35.8092	81.3	172.2	27.4173	0	8	0	1	2021-06-02	219	434	2021-06-02		2	3	2	-1	-1		1	1
103-211-0030-6	211	2020-10-26	2021-11-02	372	12.2368	1	1	1	0		0		0		1	1	0	1975-01-12	0	1	2	3	0	0	5	1	3	45.7887	78.5	156.6	32.01	0	8	0	1	2021-07-23	270	372		2021-07-23	2	2	3	-1	-1	1		1
103-211-0031-4	211	2020-10-26	2021-11-16	386	12.4671	1	1	1	0		0		0		1	1	0	1977-04-14	1	0	1	3	2	1	5	1	3	43.5356	84	155.1	34.9185	1	8	0	1	2021-05-20	206	386	2021-05-20		3	3	1	-1	0		1	1
103-211-0032-2	211	2020-10-26		122	4.01316	2	0	0	0		0		1	0	1	1	0	1963-07-15	0	1	2	2	0	0	5	1	3	57.2851	75.9	159.9	29.6855	0	4	0	1						2	2	3	-1	-1			1
103-211-0033-0	211	2020-10-27	2021-10-21	359	11.8092	1	1	1	0		0		0		1	1	0	1967-07-15	1	1	2	2	2	1	5	1	3	53.2876	73.1	157	29.6564	1	5	0	1	2021-04-23	178	359	2021-04-23		3	3	1	-1	0		1	1
103-211-0036-3	211	2020-11-02	2021-11-08	122	4.01316	5	0	0	0		1	0	0		1	1	0	1952-01-07	1	2	3	3	2	0	4	1	3	68.8221	78.5	152.8	33.622	0	7	0	1			371			2	3	1	-1	-1			1
103-211-0039-7	211	2020-11-03	2021-10-28	359	11.8092	1	1	1	0		0		0		1	1	0	1979-06-07	1	0	1	1	2	1	5	1	2	41.4108	52.2	152.3	22.5046	1	8	0	1	2021-04-30	178	359	2021-04-30		3	3	1	-1	0		1	1
103-211-0042-1	211	2020-11-04	2021-12-01	392	12.4671	1	1	1	0		0		0		1	1	0	1968-03-03	1	1	2	2	1	2	5	1	1	52.6742	70.4	163	26.497	3	8	0	1	2021-05-20	197	392	2021-05-20	2021-05-20	3	3	3	0	0	1	1	1
103-211-0043-9	211	2020-11-04	2021-11-18	379	12.4671	1	1	1	0		0		0		1	1	0	1975-07-18	1	1	2	0	2	1	5	1	1	45.3013	40.9	156	16.8064	1	4	0	1	2021-05-27	204	379	2021-05-27		3	3	1	-1	0		1	1
103-211-0044-7	211	2020-11-05	2021-12-10	400	12.4671	1	1	1	0		0		0		1	1	0	1978-05-01	1	0	1	2	2	0	4	1	3	42.5172	65.3	152.3	28.1523	0	8	0	1	2021-05-06	182	400	2021-05-06		2	3	2	-1	-1		1	1
103-211-0045-4	211	2020-11-06	2022-01-20	440	12.4671	1	0	0	0		0		0		1	1	0	1985-06-21	1	0	1	3	1	1	5	1	3	35.3792	95	165.6	34.642	2	7	0	1			440			2	3	3	0	-1			1
103-211-0046-2	211	2020-11-06	2022-02-03	454	12.4671	1	0	0	0		0		0		1	1	1	1954-07-15	0	2	3	3	2	1	5	0	3	66.3143	83.5	154.4	35.0261	1	7	0	1	2021-08-23		454			3	3	2	-1	0			1
103-211-0047-0	211	2020-11-06	2021-10-28	356	11.7105	1	1	1	0		0		0		1	1	0	1965-07-15	1	1	2	1	2	0	4	0	2	55.3136	51.3	157.3	20.7329	0	5	0	1	2021-06-29	235	356	2021-06-29		2	3	2	-1	-1		1	1
103-211-0048-8	211	2020-11-06	2022-01-21	441	12.4671	1	1	1	0		0		0		1	1	0	1979-11-01	1	0	1	3	2	1	5	1	1	41.0167	108	162	41.1523	1	5	0	1	2021-06-03	209	441	2021-06-03		3	3	2	-1	0		1	1
103-211-0049-6	211	2020-11-09	2022-02-11	252	8.28947	5	1	1	0		1	1	0		1	1	0	1983-07-04	1	0	1	2	0	0	5	1	1	37.3532	62.6	152.9	26.7768	0	8	0	1	2021-05-21	193	459		2021-05-21	2	2	3	-1	-1	1		1
103-211-0050-4	211	2020-11-09	2021-12-31	417	12.4671	1	1	1	0		0		0		1	1	0	1950-07-15	0	2	3	2	1	1	1	0	3	70.3227	68.8	158.9	27.2484	2	7	0	1	2021-05-03	175	417	2021-05-03	2021-05-03	2	3	3	0	-1	1	1	1
103-211-0059-5	211	2020-11-13		122	4.01316	2	0	0	0		0		1	0	1	1	0	1983-07-15	0	0	1	0	0	0	5	0	3	37.3341	51.7	169.9	17.9103	0	8	0	1						2	2	3	-1	-1			1
103-211-0060-3	211	2020-11-13	2022-01-04	417	12.4671	1	1	1	0		0		0		1	1	0	1962-07-15	1	1	2	3	2	0	5	0	2	58.3338	73.2	148.6	33.1492	0	6	0	1	2021-07-06	235	417	2021-07-06		2	3	2	-1	-1		1	1
103-211-0061-1	211	2020-11-16	2021-11-16	365	12.0066	1	1	1	0		0		0		1	1	1	1967-07-15	1	1	2	3	2	1	1	0	3	53.3422	74.6	154	31.4556	1	5	0	1	2021-05-18	183	365	2021-05-18		3	3	2	-1	0		1	1
103-211-0062-9	211	2020-11-16	2021-11-04	353	11.6118	1	1	1	0		0		0		1	1	0	1969-07-15	1	1	2	3	2	1	5	1	1	51.341	104.8	162	39.9329	1	7	0	1	2021-05-11	176	353	2021-05-11		3	3	2	-1	0		1	1
103-211-0063-7	211	2020-11-16	2022-01-20	430	12.4671	1	1	1	0		0		0		1	1	0	1979-06-26	1	0	1	3	2	0	4	1	3	41.3946	71.5	151.5	31.1516	0	5	0	1	2021-05-05	170	430	2021-05-05		2	3	1	-1	-1		1	1
103-211-0064-5	211	2020-11-16		153	12.4671	5	0	0	0		1	1	0		1	1	0	1974-02-05	1	1	2	3	1	1	5	1	3	46.78	80.2	152.9	34.3052	2	7	0	1						2	3	3	0	-1			1
103-211-0067-8	211	2020-11-17	2021-11-05	353	11.6118	1	1	1	0		0		0		1	1	0	1963-12-15	1	1	2	1	2	1	1	0	3	56.9263	44	149.2	19.7658	1	8	0	1	2021-05-06	170	353	2021-05-06		3	3	2	-1	0		1	1
103-211-0071-0	211	2020-11-19	2021-12-22	106	3.48684	5	0	0	0		1	0	0		1	1	1	1960-04-04	0	1	2	3	1	1	5	2	3	60.628	72.7	154.2	30.5749	2	6	0	1			398			2	3	3	0	-1			1
103-211-0072-8	211	2020-11-20	2021-11-25	370	12.1711	1	1	1	0		0		0		1	1	0	1975-03-27	0	1	2	2	2	1	5	1	3	45.6544	83.8	168	29.691	1	8	0	1	2021-05-19	180	370	2021-05-19		3	3	1	-1	0		1	1
103-211-0075-1	211	2020-11-24	2022-02-02	435	12.4671	1	1	1	0		0		0		1	1	0	1963-07-15	0	1	2	2	2	1	5	0	3	57.3643	74	164.1	27.4799	1	5	0	1	2021-05-21	178	435	2021-05-21		3	3	2	-1	0		1	1
103-211-0076-9	211	2020-11-24	2021-11-23	364	11.9737	1	1	1	0		0		0		1	1	0	1957-07-03	1	1	2	3	2	1	2	1	1	63.3959	107.1	167.5	38.1733	1	5	0	1	2021-05-24	181	364	2021-05-24		3	3	2	-1	0		1	1
103-211-0079-3	211	2020-11-25	2021-11-23	363	11.9408	1	1	1	0		0		0		1	1	0	1965-09-05	1	1	2	1	2	1	5	1	1	55.2232	64.6	161	24.9219	1	5	0	1	2021-05-25	181	363	2021-05-25		3	3	1	-1	0		1	1
103-211-0081-9	211	2020-11-25	2021-11-17	357	11.7434	1	1	1	0		0		0		1	1	0	1968-04-01	1	1	2	3	2	1	5	1	3	52.6527	89.5	155	37.2529	1	8	0	1	2021-08-19	267	357	2021-08-19		3	3	2	-1	0		1	1
103-211-0082-7	211	2020-11-30	2021-11-03	338	11.1184	1	1	1	0		0		0		1	1	0	1954-12-24	1	2	3	2	2	1	1	1	2	65.9363	64	159.4	25.1886	1	5	0	1	2021-05-06	157	338	2021-05-06		3	3	2	-1	0		1	1
103-211-0083-5	211	2020-12-01	2022-02-10	436	12.4671	1	1	1	0		0		0		1	1	0	1973-06-21	1	1	2	2	2	1	4	1	3	47.4476	65.2	153.1	27.8162	1	8	0	1	2021-05-28	178	436	2021-05-28		3	3	2	-1	0		1	1
103-211-0086-8	211	2020-12-01	2022-01-04	399	12.4671	1	1	1	0		0		0		1	1	0	1964-07-15	0	1	2	1	2	1	5	1	3	56.3816	57.3	160.9	22.1331	1	5	0	1	2021-07-01	212	399	2021-07-01		3	3	1	-1	0		1	1
103-211-0087-6	211	2020-12-02	2021-11-02	335	11.0197	1	1	1	0		0		0		1	1	0	1972-07-15	0	1	2	1	0	1	5	1	3	48.384	69.5	169.7	24.1335	1	8	0	1	2021-06-07	187	335	2021-06-07	2021-06-07	3	2	3	-1	0	1	1	1
103-211-0088-4	211	2020-12-02	2021-12-03	366	12.0395	1	1	1	0		0		0		1	1	0	1970-07-15	1	1	2	3	2	1	5	1	1	50.3855	88.4	154.1	37.2261	1	8	0	1	2021-05-17	166	366	2021-05-17		3	3	2	-1	0		1	1
103-211-0089-2	211	2020-12-02	2021-11-18	351	11.5461	1	1	1	0		0		0		1	1	0	1950-07-15	1	2	3	2	2	1	1	0	2	70.3855	59.4	146.1	27.8283	1	8	0	1	2021-05-27	176	351	2021-05-27		3	3	1	-1	0		1	1
103-211-0091-8	211	2020-12-04	2022-02-10	433	12.4671	1	0	0	0		0		0		1	1	0	1944-07-15	0	2	3	1	1	1	2	1	3	76.3898	70	174	23.1206	2	6	0	1			433			2	3	3	0	-1			1
103-211-0092-6	211	2020-12-07	2021-11-11	339	11.1513	1	1	1	0		0		0		1	1	0	1963-07-15	1	1	2	1	0	0	1	0	3	57.3999	53.6	157.3	21.6624	0	7	0	1	2021-06-03	178	339		2021-06-03	2	2	3	-1	-1	1		1
103-211-0093-4	211	2020-12-07	2021-12-02	360	11.8421	1	1	1	0		0		0		1	1	1	1952-01-01	0	2	3	1	2	0	2	3	3	68.9346	71.7	170.6	24.6355	0	8	0	1	2021-05-27	171	360	2021-05-27		1	3	2	-1	-1		1	1
103-211-0094-2	211	2020-12-07	2022-02-03	423	12.4671	1	1	1	0		0		0		1	1	0	1961-12-09	0	1	2	1	0	0	5	2	3	58.9964	59.7	156.4	24.4062	0	7	0	1	2021-08-13	249	423		2021-08-13	2	2	3	-1	-1	1		1
103-211-0098-3	211	2020-12-11	2022-01-20	405	12.4671	1	1	1	0		0		0		1	1	0	1970-07-15	1	1	2	2	2	0	5	0	3	50.41	66.3	153	28.3224	0	6	0	1	2021-08-04	236	405	2021-08-04		2	3	2	-1	-1		1	1
103-211-0107-2	211	2020-12-18		320	10.5263	3	1	0	1	1	0		0		1	1	0	1959-01-03	1	1	2	2	0	0	5	1	3	61.9584	58.1	152	25.1472	0	6	2	1	2021-06-08	172			2021-06-08	2	2	3	-1	-1	1		1	44503
103-211-0108-0	211	2020-12-18	2022-02-23	432	12.4671	1	0	0	0		0		0		1	1	1	1962-07-01	1	1	2	2	0	0	5	0	3	58.4678	73.5	159.4	28.9275	0	6	0	1			432			2	2	3	-1	-1			1
103-211-0109-8	211	2020-12-18		200	6.57895	5	1	0	0		1	0	0		1	1	0	1980-07-15	1	0	1	1	2	0	4	1	3	40.4283	50.2	155.1	20.868	0	7	0	1	2021-06-07	171		2021-06-07		2	3	1	-1	-1		1	1
103-211-0114-8	211	2020-12-21	2021-12-14	358	11.7763	1	1	1	0		0		0		1	1	1	1974-06-10	1	1	2	3	2	0	5	1	0	46.5336	83.6	155.2	34.7075	0	7	0	1	2021-08-16	238	358	2021-08-16		2	3	1	-1	-1		1	1
103-211-0120-5	211	2020-12-23	2021-12-17	359	11.8092	1	1	1	0		0		0		1	1	0	1954-06-20	0	2	3	1	0	0	2	0	3	66.5114	50.2	162.1	19.1046	0	7	0	1	2021-05-27	155	359		2021-05-27	2	1	3	-1	-1	1		1
103-211-0123-9	211	2021-01-04	2022-01-06	367	12.0724	1	1	1	0		0		0		1	1	0	1960-12-28	0	1	2	2	2	1	5	1	3	60.0199	70.3	162.3	26.6881	1	8	0	1	2021-07-01	178	367	2021-07-01		3	3	2	-1	0		1	1
103-211-0125-4	211	2021-01-04	2021-12-16	346	11.3816	1	1	1	0		0		0		1	1	0	1968-07-15	0	1	2	2	2	1	5	0	3	52.4746	68.7	160.4	26.7023	1	8	0	1	2021-07-09	186	346	2021-07-09		3	3	1	-1	0		1	1
103-211-0126-2	211	2021-01-04	2021-12-07	337	11.0855	1	1	1	0		0		0		1	1	0	1957-07-15	1	1	2	2	1	2	4	0	3	63.4753	53.6	145.5	25.3185	3	1	0	1	2021-07-08	185	337	2021-07-08	2021-07-08	3	3	3	0	0	1	1	1
103-211-0138-7	211	2021-01-06	2021-12-07	335	11.0197	1	1	1	0		0		0		1	1	0	1972-02-22	0	1	2	2	0	0	5	0	3	48.8745	78.6	170.4	27.0697	0	5	0	1	2021-08-19	225	335		2021-08-19	2	2	3	-1	-1	1		1
103-211-0141-1	211	2021-01-11	2022-01-06	360	11.8421	1	1	1	0		0		0		1	1	0	1984-07-15	1	0	1	3	2	1	5	1	0	36.4936	73.6	153.5	31.2364	1	8	0	1	2021-07-08	178	360	2021-07-08		3	3	2	-1	0		1	1
103-211-0142-9	211	2021-01-11	2022-01-04	358	11.7763	1	1	1	0		0		0		1	1	0	1954-07-15	1	2	3	2	1	1	4	0	3	66.4951	53.9	145.1	25.6008	2	5	0	1	2021-07-08	178	358	2021-07-08	2021-07-08	2	3	3	0	-1	1	1	1
103-211-0149-4	211	2021-01-18	2021-12-23	49	1.61184	1	0	0	0		1	0	0		1	1	0	1997-07-15	1	0	0	0	0	0	4	0	3	23.5136	33.9	148	15.4766	0	6	0	1			339			2	2	3	-1	-1			1
103-211-0150-2	211	2021-01-19	2022-04-14	450	12.4671	1	1	1	0		0		0		1	1	0	1966-11-11	1	1	2	2	0	0	5	1	1	54.1914	82	168.7	28.8127	0	5	0	1	2021-07-09	171	450		2021-07-09	2	2	3	-1	-1	1		1
103-211-0151-0	211	2021-01-19	2022-01-11	357	11.7434	1	1	1	0		0		0		1	1	0	1962-07-15	1	1	2	3	2	0	4	0	3	58.5174	75.7	154	31.9194	0	6	0	1	2021-07-06	168	357	2021-07-06		2	3	2	-1	-1		1	1
103-211-0154-4	211	2021-01-20	2022-04-04	439	12.4671	1	0	0	0		0		0		1	1	0	1965-04-24	1	1	2	3	2	0	5	2	2	55.7435	91.7	151.5	39.9525	0	8	0	1			439			1	3	2	-1	-1			1
103-211-0155-1	211	2021-01-22	2022-01-20	363	11.9408	1	1	1	0		0		0		1	1	0	1951-07-15	0	2	3	2	2	1	2	2	3	69.5258	75.1	170.4	25.8643	1	5	0	1	2021-07-26	185	363	2021-07-26		3	3	2	-1	0		1	1
103-211-0156-9	211	2021-01-25		185	6.08553	2	0	0	0		0		1	0	1	1	0	1937-07-15	0	2	3	1	2	0	1	0	3	83.5325	59.6	166.5	21.499	0	7	0	1						1	3	2	-1	-1			1
103-211-0157-7	211	2021-01-25	2022-01-14	154	5.06579	5	0	0	0		1	0	0		1	1	0	1987-07-15	1	0	1	2	0	0	5	1	3	33.534	73.5	157.9	29.4797	0	7	0	1			354			2	2	3	-1	-1			1
103-211-0160-1	211	2021-01-29	2022-01-13	349	11.4803	1	1	1	0		0		0		1	1	0	1946-01-01	1	2	3	1	1	1	2	1	2	75.0785	63.2	164.3	23.4122	2	7	0	1	2021-08-19	202	349	2021-08-19	2021-08-19	2	3	3	0	-1	1	1	1
103-211-0179-1	211	2021-02-25	2022-02-17	357	11.7434	1	1	1	0		0		0		1	1	0	1951-07-15	1	2	3	2	2	1	5	0	2	69.619	65.4	148	29.8576	1	6	0	1	2021-08-19	175	357	2021-08-19		3	3	2	-1	0		1	1
103-211-0180-9	211	2021-02-26	2022-04-29	427	12.4671	1	1	1	0		0		0		1	1	0	1963-07-15	1	1	2	1	0	0	4	0	3	57.6219	52.6	146.6	24.4747	0	7	0	1	2021-08-02	157	427		2021-08-02	2	2	3	-1	-1	1		1
103-211-0184-1	211	2021-03-02	2022-04-25	419	12.4671	1	1	1	0		0		0		1	1	0	1961-10-09	0	1	2	1	2	1	1	0	3	59.396	55.8	169.3	19.468	1	5	0	1	2021-08-05	156	419	2021-08-05		3	3	1	-1	0		1	1
103-211-0185-8	211	2021-03-03	2022-02-10	344	11.3158	1	1	1	0		0		0		1	1	0	1950-12-25	1	2	3	3	1	2	4	1	1	70.1882	75.2	152.5	32.3354	3	7	0	1	2021-08-17	167	344	2021-08-17	2021-08-17	3	3	3	0	0	1	1	1
103-211-0189-0	211	2021-03-08	2022-03-18	375	12.3355	1	1	1	0		0		0		1	1	0	1984-12-12	0	0	1	1	0	0	5	1	3	36.2363	66.3	170.7	22.7534	0	7	0	1	2021-10-21	227	375		2021-10-21	2	2	3	-1	-1	1		1
103-211-0191-6	211	2021-03-09	2022-03-03	359	11.8092	1	1	1	0		0		0		1	1	1	1954-07-15	0	2	3	1	1	2	5	1	1	66.6511	68.3	165.5	24.9359	3	8	0	1	2021-09-09	184	359	2021-09-09	2021-09-09	3	3	3	0	0	1	1	1
103-211-0196-5	211	2021-03-19	2022-03-15	361	11.875	1	1	1	0		0		0		1	1	1	1974-10-15	1	1	2	3	2	1	4	1	2	46.4265	73.3	151	32.1477	1	5	0	1	2021-09-16	181	361	2021-09-16		3	3	2	-1	0		1	1
103-212-0006-4	212	2020-10-13	2021-10-08	360	11.8421	1	1	1	0		0		0		0	1	0	1964-10-12	1	1	2	2	1	2	5	1	2	56.0037	63.9	156	26.2574	3	8	0	1	2021-04-12	181	360	2021-04-12	2021-04-12	3	3	3	0	0	1	1	1
103-212-0008-0	212	2020-10-13	2022-01-14	458	12.4671	1	0	0	0		0		0		0	1	0	1985-10-07	1	0	1	2	2	0	4	1	3	35.0182	62.5	149.5	27.9639	0	8	0	1			458			2	3	1	-1	-1			1
103-212-0009-8	212	2020-10-15	2021-12-10	421	12.4671	1	1	1	0		0		0		0	1	0	1979-07-07	1	0	1	1	2	1	4	1	3	41.2765	52.4	146.5	24.415	1	8	0	1	2021-05-07	204	421	2021-05-07		3	3	1	-1	0		1	1
103-212-0010-6	212	2020-10-15		180	5.92105	3	0	0	1	0	0		0		0	1	0	1971-05-17	1	1	2	3	1	2	5	1	2	49.4164	80.4	158.2	32.125	3	8	1	1						3	3	3	0	0			1	44299
103-212-0011-4	212	2020-10-16	2021-09-17	336	11.0526	1	1	1	0		0		0		0	1	0	1955-07-15	1	2	3	2	1	1	2	0	2	65.2575	62.5	155	26.0146	2	8	0	1	2021-04-16	182	336	2021-04-16	2021-04-16	2	3	3	0	-1	1	1	1
103-212-0012-2	212	2020-10-16		122	4.01316	2	0	0	0		0		1	0	0	1	0	1953-07-15	1	2	3	2	2	0	4	0	3	67.2565	70.8	154	29.8533	0	8	0	1						1	3	2	-1	-1			1
103-212-0022-1	212	2020-10-22	2021-10-29	372	12.2368	1	1	1	0		0		0		0	1	0	1943-07-15	1	2	3	1	2	0	2	0	3	77.2739	45	153.5	19.0983	0	5	0	1	2021-04-21	181	372	2021-04-21		2	3	2	-1	-1		1	1
103-212-0023-9	212	2020-10-23	2021-11-19	392	12.4671	1	1	1	0		0		0		0	1	0	1940-07-15	1	2	3	2	2	0	2	0	2	80.2749	61.1	153	26.1011	0	6	0	1	2021-04-30	189	392	2021-04-30		2	3	2	-1	-1		1	1
103-212-0024-7	212	2020-10-23	2021-11-12	385	12.4671	1	1	1	0		0		0		0	1	0	1988-08-28	1	0	1	3	2	0	4	1	3	32.1546	75.6	156	31.0651	0	8	0	1	2021-04-09	168	385	2021-04-09		2	3	2	-1	-1		1	1
103-212-0027-0	212	2020-10-26	2022-01-21	452	12.4671	1	1	1	0		0		0		0	1	0	1964-06-15	1	1	2	1	2	1	2	0	2	56.365	48.2	142.2	23.8368	1	8	0	1	2021-04-23	179	452	2021-04-23		3	3	1	-1	0		1	1
103-212-0032-0	212	2020-10-27	2021-10-20	358	11.7763	1	1	1	0		0		0		0	1	0	1973-08-28	1	1	2	1	0	1	4	2	2	47.1656	65.3	165.3	23.8983	1	8	0	1	2021-04-24	179	358		2021-04-24	3	2	3	-1	0	1		1
103-212-0034-6	212	2020-10-27	2021-10-27	365	12.0066	1	1	1	0		0		0		0	1	0	1964-04-10	1	1	2	2	2	1	4	0	0	56.5484	59.3	151.5	25.8362	1	8	0	1	2021-04-28	183	365	2021-04-28		3	3	1	-1	0		1	1
103-212-0037-9	212	2020-11-02	2021-11-04	367	12.0724	1	1	1	0		0		0		0	1	0	1965-07-15	1	1	2	3	2	1	5	1	1	55.3026	90	159.2	35.5105	1	6	0	1	2021-05-18	197	367	2021-05-18		3	3	1	-1	0		1	1
103-212-0039-5	212	2020-11-02	2021-11-26	389	12.4671	1	1	1	0		0		0		0	1	0	1980-10-25	1	0	1	3	2	1	5	1	3	40.023	80	160	31.25	1	8	0	1	2021-04-08	157	389	2021-04-08		3	3	1	-1	0		1	1
103-212-0040-3	212	2020-11-02	2021-11-10	373	12.2697	1	1	1	0		0		0		0	1	0	1976-10-15	1	0	1	3	1	1	5	1	3	44.0505	105.4	162	40.1616	2	6	0	1	2021-07-09	249	373	2021-07-09	2021-07-09	2	3	3	0	-1	1	1	1
103-212-0044-5	212	2020-11-05	2021-11-03	363	11.9408	1	1	1	0		0		0		0	1	0	1940-07-15	1	2	3	1	2	0	2	0	1	80.3101	52.9	150	23.5111	0	5	0	1	2021-06-04	211	363	2021-06-04		2	3	2	-1	-1		1	1
103-212-0045-2	212	2020-11-05	2021-12-02	392	12.4671	1	1	1	0		0		0		0	1	0	1930-07-15	1	2	3	2	2	0	2	0	2	90.3117	49	137	26.1069	0	6	0	1	2021-05-31	207	392	2021-05-31		1	3	2	-1	-1		1	1
103-212-0049-4	212	2020-11-10	2021-12-01	386	12.4671	1	1	1	0		0		0		0	1	0	1963-10-27	0	1	2	0	0	0	5	1	3	57.0413	47	160	18.3594	0	8	0	1	2021-05-19	190	386		2021-05-19	2	2	3	-1	-1	1		1
103-212-0050-2	212	2020-11-10	2022-01-14	430	12.4671	1	0	0	0		0		0		0	1	0	2000-11-10	1	0	0	1	2	0	4	1	3	20.0009	52	151	22.806	0	8	0	1			430			2	3	1	-1	-1			1
103-212-0051-0	212	2020-11-10		152	5	2	0	0	0		0		1	0	0	1	0	1954-07-15	1	2	3	2	2	0	2	0	2	66.3257	78	161.4	29.9425	0	8	0	1						1	3	2	-1	-1			1
103-212-0052-8	212	2020-11-11	2021-11-10	364	11.9737	1	1	1	0		0		0		0	1	1	1958-07-15	1	1	2	2	2	0	2	1	2	62.3279	60	153.5	25.4645	0	8	0	1	2021-05-07	177	364	2021-05-07		2	3	1	-1	-1		1	1
103-212-0053-6	212	2020-11-11	2022-01-26	441	12.4671	1	0	0	0		0		0		0	1	0	1968-10-09	0	1	2	2	2	0	5	1	3	52.0912	89.5	177	28.5678	0	8	0	1			441			2	3	2	-1	-1			1
103-212-0054-4	212	2020-11-11	2021-11-10	364	11.9737	1	1	1	0		0		0		0	1	0	1953-07-15	1	2	3	1	2	0	2	1	2	67.3275	59.1	160	23.0859	0	8	0	1	2021-05-12	182	364	2021-05-12		2	3	2	-1	-1		1	1
103-212-0055-1	212	2020-11-11	2022-01-26	441	12.4671	1	0	0	0		0		0		0	1	0	1940-07-15	1	2	3	1	2	0	2	0	2	80.3269	45	144	21.7014	0	8	0	1			441			1	3	1	-1	-1			1
103-212-0056-9	212	2020-11-11		177	5.82237	3	0	0	1	0	0		0		0	1	0	1955-07-15	0	2	3	0	2	0	2	0	3	65.329	49	163	18.4425	0	8	1	1						2	3	2	-1	-1			1	44323
103-212-0057-7	212	2020-11-12	2022-02-01	446	12.4671	1	1	1	0		0		0		0	1	0	1940-07-15	1	2	3	0	2	0	2	0	2	80.3293	33.8	141	17.0012	0	4	0	1	2021-07-06	236	446	2021-07-06		2	3	1	-1	-1		1	1
103-212-0058-5	212	2020-11-12	2021-11-17	370	12.1711	1	1	1	0		0		0		0	1	0	1960-07-15	1	1	2	2	1	1	5	1	3	60.3294	64.4	155.4	26.6676	2	8	0	1	2021-05-21	190	370	2021-05-21	2021-05-21	2	3	3	0	-1	1	1	1
103-212-0061-9	212	2020-11-16	2021-12-15	394	12.4671	1	1	1	0		0		0		0	1	1	1967-10-28	1	1	2	1	2	1	5	1	1	53.0549	57.5	164	21.3786	1	8	0	1	2021-05-17	182	394	2021-05-17		3	3	2	-1	0		1	1
103-212-0062-7	212	2020-11-16		159	5.23026	2	0	0	0		0		1	0	0	1	0	1964-07-15	1	1	2	1	2	0	5	0	3	56.3404	45.3	151	19.8675	0	8	0	1						2	3	2	-1	-1			1
103-212-0068-4	212	2020-11-18	2022-02-01	440	12.4671	1	1	1	0		0		0		0	1	0	1966-07-15	0	1	2	1	0	0	5	1	3	54.3471	56.6	171	19.3564	0	8	0	1	2021-06-30	224	440		2021-06-30	2	2	3	-1	-1	1		1
103-212-0069-2	212	2020-11-18	2021-11-17	364	11.9737	1	1	1	0		0		0		0	1	0	1964-07-15	1	1	2	2	0	0	4	1	3	56.3459	69.8	153.5	29.6237	0	8	0	1	2021-05-21	184	364		2021-05-21	2	1	3	-1	-1	1		1
103-212-0070-0	212	2020-11-18	2021-11-26	373	12.2697	1	1	1	0		0		0		0	1	0	1955-07-15	1	2	3	1	2	0	2	0	2	65.348	46.2	146.5	21.5262	0	2	0	1	2021-06-23	217	373	2021-06-23		2	3	2	-1	-1		1	1
103-212-0071-8	212	2020-11-18	2021-12-01	320	10.5263	5	1	0	0		1	1	0		0	1	0	1983-07-15	1	0	1	3	2	0	4	2	3	37.3481	83.7	159.5	32.9006	0	8	0	1	2021-05-28	191	378	2021-05-28		2	3	2	-1	-1		1	1
103-212-0072-6	212	2020-11-19	2021-12-20	396	12.4671	1	1	1	0		0		0		0	1	0	1950-07-25	1	2	3	2	2	0	2	0	0	70.3228	54.7	147.8	25.0402	0	6	0	1	2021-05-07	169	396	2021-05-07		1	3	1	-1	-1		1	1
103-212-0076-7	212	2020-11-24	2021-11-19	360	11.8421	1	1	1	0		0		0		0	1	0	1947-07-15	0	2	3	1	2	0	2	0	2	73.3646	49.6	151.2	21.6959	0	8	0	1	2021-08-06	255	360	2021-08-06		2	3	2	-1	-1		1	1
103-212-0077-5	212	2020-11-25	2021-11-25	365	12.0066	1	0	0	0		0		0		0	1	0	1968-11-24	1	1	2	1	2	1	5	1	1	52.0039	50.9	150.6	22.4423	1	8	0	1			365			3	3	1	-1	0			1
103-212-0078-3	212	2020-11-25	2021-12-15	385	12.4671	1	1	1	0		0		0		0	1	0	1958-07-15	0	1	2	3	2	0	2	0	3	62.3668	91.3	169.1	31.9289	0	8	0	1	2021-05-21	177	385	2021-05-21		1	3	1	-1	-1		1	1
103-212-0080-9	212	2020-11-26		321	10.5592	3	1	0	1	1	0		0		0	1	1	1955-07-15	1	2	3	2	2	1	3	2	2	65.3698	64	153	27.3399	1	8	2	1	2021-07-13	229		2021-07-13		3	3	2	-1	0		1	1	44482
103-212-0081-7	212	2020-11-26	2021-12-01	370	12.1711	1	1	1	0		0		0		0	1	0	1955-07-15	1	2	3	1	2	0	2	0	3	65.3699	48.6	159	19.2239	0	8	0	1	2021-06-30	216	370	2021-06-30		2	3	2	-1	-1		1	1
103-212-0083-3	212	2020-11-27	2021-12-03	371	12.2039	1	1	1	0		0		0		0	1	0	1947-07-15	1	2	3	2	2	0	2	0	2	73.3724	55.3	139	28.6217	0	6	0	1	2021-05-07	161	371	2021-05-07		1	3	2	-1	-1		1	1
103-212-0086-6	212	2020-11-30	2022-02-22	449	12.4671	1	1	1	0		0		0		0	1	0	1956-07-15	0	1	2	2	1	1	5	2	3	64.3792	71.8	165.5	26.2137	2	6	0	1	2021-05-28	179	449	2021-05-28	2021-05-28	2	3	3	0	-1	1	1	1
103-212-0087-4	212	2020-12-02	2021-11-19	352	11.5789	1	1	1	0		0		0		0	1	0	1957-07-15	0	1	2	1	0	0	5	0	3	63.3848	58.3	168.5	20.5338	0	8	0	1	2021-06-02	182	352		2021-06-02	1	2	3	-1	-1	1		1
103-212-0092-4	212	2020-12-03	2022-01-28	421	12.4671	1	1	1	0		0		0		0	1	0	1946-07-15	0	2	3	0	2	1	2	1	3	74.3882	45.3	167	16.243	1	8	0	1	2021-06-02	181	421	2021-06-02		3	3	1	-1	0		1	1
103-212-0094-0	212	2020-12-04	2022-03-04	455	12.4671	1	0	0	0		0		0		0	1	0	1949-07-15	1	2	3	0	2	0	2	0	3	71.3906	44.7	156	18.3679	0	7	0	1			455			2	3	2	-1	-1			1
103-212-0096-5	212	2020-12-07	2021-12-20	378	12.4342	1	1	1	0		0		0		0	1	0	1967-07-15	1	1	2	2	1	2	5	2	2	53.3999	76.2	159.8	29.8402	3	8	0	1	2021-05-13	157	378	2021-05-13	2021-05-13	3	3	3	0	0	1	1	1
103-212-0099-9	212	2020-12-07	2022-03-02	450	12.4671	1	0	0	0		0		0		0	1	0	1939-07-15	0	2	3	1	2	0	2	0	2	81.4001	68	166.9	24.4116	0	7	0	1			450			1	3	2	-1	-1			1
103-212-0100-5	212	2020-12-08		188	6.18421	3	0	0	1	0	0		0		0	1	0	1939-07-15	0	2	3	1	2	0	2	0	2	81.4025	48.9	158.9	19.3669	0	7	1	1						1	3	2	-1	-1			1	44361
103-212-0101-3	212	2020-12-08	2022-03-08	455	12.4671	1	0	0	0		0		0		0	1	0	1957-07-15	0	1	2	2	2	0	2	0	3	63.4014	63	158	25.2363	0	4	0	1			455			2	3	1	-1	-1			1
103-212-0108-8	212	2020-12-11	2021-12-31	385	12.4671	1	1	1	0		0		0		0	1	0	1930-07-15	1	2	3	2	2	0	2	0	2	90.4102	61.2	145.4	28.9483	0	6	0	1	2021-06-16	187	385	2021-06-16		2	3	2	-1	-1		1	1
103-212-0109-6	212	2020-12-11	2022-02-04	420	12.4671	1	0	0	0		0		0		0	1	0	1965-02-20	1	1	2	1	2	0	5	0	2	55.8065	58.2	153	24.8622	0	8	0	1			420			2	3	2	-1	-1			1
103-212-0110-4	212	2020-12-11	2021-12-03	357	11.7434	1	1	1	0		0		0		0	1	0	1946-07-15	1	2	3	1	2	0	2	0	3	74.4103	54.1	156.5	22.0886	0	4	0	1	2021-06-04	175	357	2021-06-04		2	3	1	-1	-1		1	1
103-212-0112-0	212	2020-12-14		122	4.01316	2	1	1	0		0		1	0	0	1	0	1952-07-18	1	2	3	0	2	1	2	0	1	68.4087	32.9	146.8	15.2667	1	8	0	1	2021-07-19	217		2021-07-19		3	3	2	-1	0		1	1
103-212-0116-1	212	2020-12-15	2022-03-03	443	12.4671	1	1	1	0		0		0		0	1	0	1964-07-15	1	1	2	1	2	0	5	1	3	56.4196	54.6	149	24.5935	0	8	0	1	2021-10-13	302	443	2021-10-13		2	3	1	-1	-1		1	1
103-212-0117-9	212	2020-12-15		186	6	2	0	0	0		0		1	0	0	1	0	1940-07-15	0	2	3	1	2	0	2	0	3	80.42	53.8	157.4	21.7156	0	7	0	1						2	3	2	-1	-1			1
103-212-0118-7	212	2020-12-15	2022-03-03	443	12.4671	1	1	1	0		0		0		0	1	0	1978-07-15	1	0	1	2	2	0	5	1	3	42.4215	72.2	164	26.8441	0	6	0	1	2021-09-10	269	443	2021-09-10		2	3	2	-1	-1		1	1
103-212-0125-2	212	2020-12-21	2021-11-24	338	11.1184	1	1	1	0		0		0		0	1	0	1972-12-03	1	1	2	3	2	1	5	1	0	48.05	68.8	150	30.5778	1	2	0	1	2021-06-21	182	338	2021-06-21		3	3	1	-1	0		1	1
103-212-0129-4	212	2020-12-21	2021-12-20	364	11.9737	1	1	1	0		0		0		0	1	0	1949-07-15	1	2	3	1	1	1	2	0	2	71.4371	53	154	22.3478	2	7	0	1	2021-06-11	172	364	2021-06-11	2021-06-11	1	3	3	0	-1	1	1	1
103-212-0134-4	212	2020-12-28	2022-01-05	373	12.2697	1	1	1	0		0		0		0	1	0	1956-07-15	0	1	2	0	2	0	2	1	3	64.4553	43.7	158.5	17.3949	0	8	0	1	2021-06-29	183	373	2021-06-29		1	3	2	-1	-1		1	1
103-212-0135-1	212	2020-12-28	2021-12-17	354	11.6447	1	1	1	0		0		0		0	1	0	1973-07-15	0	1	2	2	2	0	5	1	3	47.4562	61.6	156.5	25.1508	0	7	0	1	2021-08-18	233	354	2021-08-18		1	3	2	-1	-1		1	1
103-212-0136-9	212	2020-12-28	2021-12-01	338	11.1184	1	1	1	0		0		0		0	1	0	1949-07-15	1	2	3	2	2	0	2	0	2	71.4563	58.8	141.1	29.5341	0	6	0	1	2021-10-27	303	338	2021-10-27		1	3	2	-1	-1		1	1
103-212-0137-7	212	2020-12-28	2021-12-31	368	12.1053	1	1	1	0		0		0		0	1	1	1969-07-15	0	1	2	3	2	0	5	1	3	51.4564	81.3	162	30.9785	0	8	0	1	2021-06-30	184	368	2021-06-30		2	3	1	-1	-1		1	1
103-212-0138-5	212	2020-12-29	2021-12-10	346	11.3816	1	1	1	0		0		0		0	1	0	1977-07-15	0	0	1	2	2	1	5	0	1	43.4589	77	167	27.6095	1	8	0	1	2021-06-11	164	346	2021-06-11		3	3	1	-1	0		1	1
103-212-0139-3	212	2020-12-29	2022-01-19	386	12.4671	1	1	1	0		0		0		0	1	0	1959-07-15	1	1	2	1	2	0	2	0	2	61.4604	48.5	146.8	22.5055	0	7	0	1	2021-06-10	163	386	2021-06-10		1	3	1	-1	-1		1	1
103-212-0140-1	212	2020-12-29	2021-12-22	358	11.7763	1	1	1	0		0		0		0	1	1	1983-07-15	1	0	1	2	0	0	5	1	3	37.4604	70.5	156	28.9694	0	8	0	1	2021-06-09	162	358		2021-06-09	2	2	3	-1	-1	1		1
103-212-0141-9	212	2020-12-31	2021-12-10	344	11.3158	1	1	1	0		0		0		0	1	0	1942-07-15	0	2	3	1	1	1	2	1	3	78.4649	59.2	154	24.9621	2	5	0	1	2021-07-09	190	344	2021-07-09	2021-07-09	1	3	3	0	-1	1	1	1
103-212-0146-8	212	2021-01-04		122	4.01316	2	0	0	0		0		1	0	0	1	0	1960-01-02	1	1	2	1	0	0	5	1	3	61.0084	57.6	157.9	23.1025	0	8	0	1						1	2	3	-1	-1			1
103-212-0148-4	212	2021-01-06	2022-01-04	363	11.9408	1	1	1	0		0		0		0	1	0	1950-07-15	1	2	3	3	1	1	2	1	2	70.4812	76.3	150.5	33.6862	2	6	0	1	2021-07-02	177	363	2021-07-02	2021-07-02	1	3	3	0	-1	1	1	1
103-212-0149-2	212	2021-01-06	2022-01-07	366	12.0395	1	1	1	0		0		0		0	1	0	1954-01-03	1	2	3	2	2	0	2	0	1	67.0099	66.3	159.9	25.9308	0	7	0	1	2021-09-08	245	366	2021-09-08		1	3	2	-1	-1		1	1
103-212-0152-6	212	2021-01-08	2022-03-15	242	7.96053	5	0	0	0		1	1	0		0	1	1	1968-07-15	1	1	2	2	2	0	5	1	3	52.4854	61.8	153.5	26.2284	0	8	0	1			431			2	3	1	-1	-1			1
103-212-0153-4	212	2021-01-08	2022-02-11	399	12.4671	1	1	1	0		0		0		0	1	1	1958-07-15	1	1	2	2	2	0	5	2	2	62.4869	71.3	159	28.203	0	8	0	1	2021-06-18	161	399	2021-06-18	2021-06-18	2	3	2	-1	-1	1	1	1
103-212-0154-2	212	2021-01-08	2022-01-14	371	12.2039	1	1	1	0		0		0		0	1	0	1953-07-16	1	2	3	1	2	0	2	0	3	67.4837	58.6	156.8	23.8345	0	7	0	1	2021-06-30	173	371	2021-06-30		1	3	2	-1	-1		1	1
103-212-0155-9	212	2021-01-08	2022-01-07	364	11.9737	1	1	1	0		0		0		0	1	0	1953-07-15	1	2	3	1	2	0	5	0	3	67.4864	44	154	18.5529	0	8	0	1	2021-07-09	182	364	2021-07-09		2	3	2	-1	-1		1	1
103-212-0161-7	212	2021-01-13	2022-03-09	50	1.64474	5	0	0	0		1	0	0		0	1	0	1945-07-15	1	2	3	2	2	0	2	1	2	75.4998	71.7	165.4	26.2089	0	7	0	1			420			1	3	2	-1	-1			1
103-212-0163-3	212	2021-01-14		122	4.01316	2	0	0	0		0		1	0	0	1	0	1941-07-15	1	2	3	0	2	0	2	0	2	79.5025	34.2	146	16.0443	0	8	0	1						1	3	1	-1	-1			1
103-212-0168-2	212	2021-01-15	2022-01-14	364	11.9737	1	1	1	0		0		0		0	1	0	1949-07-15	0	2	3	3	2	0	5	2	3	71.5054	82.2	165.1	30.1563	0	6	0	1	2021-06-23	159	364	2021-06-23		1	3	1	-1	-1		1	1
103-212-0169-0	212	2021-01-15	2022-02-04	385	12.4671	1	0	0	0		0		0		0	1	0	1969-07-15	0	1	2	1	2	0	5	1	3	51.5055	48.3	159.2	19.0573	0	8	0	1			385			2	3	2	-1	-1			1
103-212-0170-8	212	2021-01-15		185	6.08553	2	0	0	0		0		1	0	0	1	0	1960-07-15	1	1	2	3	2	0	4	1	2	60.5048	82.9	148.2	37.7449	0	6	0	1						2	3	2	-1	-1			1
103-212-0173-2	212	2021-01-18	2022-02-16	394	12.4671	1	1	1	0		0		0		0	1	0	1962-07-15	0	1	2	2	2	1	5	1	3	58.5142	75.7	169.4	26.3797	1	5	0	1	2021-07-19	182	394	2021-07-19		3	3	1	-1	0		1	1
103-212-0175-7	212	2021-01-19	2022-01-19	365	12.0066	1	1	1	0		0		0		0	1	0	1950-07-15	0	2	3	2	2	0	2	1	2	70.517	84.5	168.8	29.6559	0	8	0	1	2021-06-29	161	365	2021-06-29		2	3	1	-1	-1		1	1
103-212-0179-9	212	2021-01-27	2022-01-21	359	11.8092	1	1	1	0		0		0		0	1	0	1957-07-15	1	1	2	2	2	0	2	1	2	63.5383	67.7	154	28.5461	0	8	0	1	2021-08-06	191	359	2021-08-06		2	3	1	-1	-1		1	1
103-212-0183-1	212	2021-01-28	2022-03-24	420	12.4671	1	1	1	0		0		0		0	1	1	1960-07-15	1	1	2	1	0	1	2	1	3	60.5403	57.5	157	23.3275	1	8	0	1	2021-07-02	155	420	2021-07-02	2021-07-02	3	1	3	-1	0	1	1	1
103-212-0184-9	212	2021-01-28		55	1.80921	3	0	0	1	0	0		0		0	1	0	1970-07-15	1	1	2	1	2	1	5	0	2	50.5417	55.9	160.5	21.7001	1	8	1	1						3	3	1	-1	0			1	44279
103-212-0185-6	212	2021-02-01	2022-02-10	374	12.3026	1	1	1	0		0		0		0	1	0	1958-07-15	1	1	2	3	2	0	2	1	1	62.5526	79.3	155.4	32.8376	0	8	0	1	2021-07-08	157	374	2021-07-08		1	3	1	-1	-1		1	1
103-212-0186-4	212	2021-02-02	2022-02-18	255	8.38816	5	1	1	0		1	1	0		0	1	0	1950-07-15	0	2	3	2	2	0	2	0	2	70.5554	69	160	26.9531	0	6	0	1	2021-07-09	157	381	2021-07-09		2	3	2	-1	-1		1	1
103-212-0187-2	212	2021-02-03	2022-02-16	378	12.4342	1	1	1	0		0		0		0	1	0	1955-01-01	0	2	3	2	2	0	5	2	3	66.0929	75.7	161.9	28.8803	0	2	0	1	2021-07-09	156	378	2021-07-09		1	3	1	-1	-1		1	1
103-212-0191-4	212	2021-02-08	2022-04-20	436	12.4671	1	1	1	0		0		0		0	1	0	1968-07-22	1	1	2	1	1	2	5	2	2	52.5511	65.2	166.2	23.604	3	8	0	1	2021-12-06	301	436	2021-12-06	2021-12-06	3	3	3	0	0	1	1	1
103-212-0196-3	212	2021-02-12	2022-02-04	357	11.7434	1	1	1	0		0		0		0	1	0	1960-02-05	1	1	2	2	2	0	2	0	2	61.0221	65.2	152.5	28.0355	0	7	0	1	2021-08-04	173	357	2021-08-04		1	3	1	-1	-1		1	1
103-212-0199-7	212	2021-02-17	2022-02-16	364	11.9737	1	1	1	0		0		0		0	1	1	1951-01-01	1	2	3	2	1	1	2	2	3	70.1311	57.1	143.5	27.7289	2	7	0	1	2021-08-13	177	364	2021-08-13	2021-08-13	2	3	3	0	-1	1	1	1
103-212-0200-3	212	2021-02-17	2022-02-23	371	12.2039	1	1	1	0		0		0		0	1	0	1950-01-01	1	2	3	2	2	0	4	0	2	71.1306	57.1	144.1	27.4984	0	6	0	1	2021-09-29	224	371	2021-09-29		1	3	1	-1	-1		1	1
103-212-0204-5	212	2021-02-22	2022-02-18	361	11.875	1	1	1	0		0		0		0	1	0	1945-07-15	1	2	3	2	2	0	2	0	2	75.6092	60.2	150	26.7556	0	7	0	1	2021-07-27	155	361	2021-07-27		1	3	1	-1	-1		1	1
103-212-0205-2	212	2021-02-22	2022-03-30	401	12.4671	1	1	1	0		0		0		0	1	0	1939-07-15	1	2	3	2	2	0	2	0	2	81.6108	58.3	151.3	25.4678	0	6	0	1	2021-08-18	177	401	2021-08-18		1	3	1	-1	-1		1	1
103-212-0206-0	212	2021-02-22	2022-02-21	364	11.9737	1	1	1	0		0		0		0	1	0	1950-07-15	0	2	3	2	1	1	2	1	3	70.6103	66.9	161.1	25.7772	2	8	0	1	2021-08-13	172	364	2021-08-13	2021-08-13	1	3	3	0	-1	1	1	1
103-212-0207-8	212	2021-02-23	2022-02-25	367	12.0724	1	1	1	0		0		0		0	1	0	1950-07-15	1	2	3	1	2	0	2	0	2	70.6128	43.9	152	19.001	0	6	0	1	2021-07-30	157	367	2021-07-30		2	3	2	-1	-1		1	1
103-212-0208-6	212	2021-02-23	2022-02-09	351	11.5461	1	1	1	0		0		0		0	1	0	1950-07-15	1	2	3	1	2	0	2	0	3	70.6129	53.7	147.5	24.6826	0	6	0	1	2021-07-28	155	351	2021-07-28		2	3	1	-1	-1		1	1
103-212-0209-4	212	2021-02-24	2022-03-17	293	9.63816	5	0	0	0		1	1	0		0	1	0	1972-07-15	1	1	2	2	2	0	4	0	3	48.614	67.5	163.5	25.2504	0	7	0	1			386			2	3	1	-1	-1			1
103-212-0210-2	212	2021-02-24	2022-03-09	378	12.4342	1	1	1	0		0		0		0	1	0	1955-07-15	1	2	3	3	1	1	2	1	2	65.6162	81.9	153.5	34.759	2	6	0	1	2021-08-13	170	378	2021-08-13	2021-08-13	1	3	3	0	-1	1	1	1
103-212-0214-4	212	2021-03-01	2022-04-28	423	12.4671	1	0	0	0		0		0		0	1	0	1945-02-23	0	2	3	2	2	0	2	1	3	76.0175	69	159.5	27.1224	0	6	0	1			423			1	3	1	-1	-1			1
103-212-0215-1	212	2021-03-02		163	5.36184	2	0	0	0		0		1	0	0	1	0	1940-07-23	1	2	3	0	2	0	2	1	1	80.609	29.9	137.5	15.8149	0	8	0	1						1	3	1	-1	-1			1
103-212-0216-9	212	2021-03-03		175	5.75658	3	0	0	1	0	0		0		0	1	0	1940-07-15	0	2	3	1	2	0	2	0	3	80.6333	53.6	167.5	19.1045	0	8	1	1						1	3	1	-1	-1			1	44433
103-212-0217-7	212	2021-03-04	2022-04-28	420	12.4671	1	0	0	0		0		0		0	1	0	1987-01-01	1	0	1	0	0	0	4	1	3	34.172	35.4	158.5	14.0911	0	1	0	1			420			2	2	3	-1	-1			1
103-212-0218-5	212	2021-03-08	2022-02-23	352	11.5789	1	1	1	0		0		0		0	1	0	1944-07-15	1	2	3	2	2	0	2	0	1	76.6469	57	144.5	27.2985	0	6	0	1	2021-10-20	226	352	2021-10-20		1	3	1	-1	-1		1	1
103-212-0219-3	212	2021-03-08		153	5.03289	2	0	0	0		0		1	0	0	1	0	1956-01-01	1	2	3	2	2	0	2	0	2	65.1836	62.4	150.4	27.586	0	6	0	1						1	3	2	-1	-1			1
103-212-0220-1	212	2021-03-08		175	5.75658	2	0	0	0		0		1	0	0	1	0	1931-01-01	0	2	3	1	2	0	2	0	3	90.1829	49	150	21.7778	0	6	0	1						1	3	2	-1	-1			1
103-212-0221-9	212	2021-03-10	2022-04-25	411	12.4671	1	1	1	0		0		0		0	1	0	1985-01-01	1	0	1	1	0	0	5	1	0	36.1872	56.9	155	23.6837	0	8	0	1	2021-09-17	191	411		2021-09-17	2	2	3	-1	-1	1		1
103-212-0222-7	212	2021-03-10	2022-03-09	364	11.9737	1	1	1	0		0		0		0	1	0	1968-07-15	1	1	2	3	1	1	5	0	0	52.6528	71.1	153	30.3729	2	8	0	1	2021-08-18	161	364	2021-08-18	2021-08-18	1	3	3	0	-1	1	1	1
103-212-0223-5	212	2021-03-11	2022-03-04	358	11.7763	1	1	1	0		0		0		0	1	0	1939-06-01	0	2	3	1	2	0	2	1	3	81.7777	66.4	168	23.5261	0	6	0	1	2021-09-29	202	358	2021-09-29		2	3	2	-1	-1		1	1
103-212-0224-3	212	2021-03-11	2022-04-13	398	12.4671	1	0	0	0		0		0		0	1	0	1950-07-15	0	2	3	1	2	0	2	1	2	70.6568	57.5	163	21.6418	0	6	0	1			398			1	3	1	-1	-1			1
103-212-0225-0	212	2021-03-12	2022-03-04	357	11.7434	1	1	1	0		0		0		0	1	0	1955-01-12	0	2	3	2	2	0	2	1	3	66.1637	77.1	162.7	29.1259	0	8	0	1	2021-08-18	159	357	2021-08-18		1	3	2	-1	-1		1	1
103-212-0226-8	212	2021-03-17	2022-04-21	400	12.4671	1	0	0	0		0		0		0	1	0	1965-07-15	1	1	2	2	2	0	5	1	3	55.6725	63.8	157	25.8834	0	8	0	1			400			1	3	1	-1	-1			1
103-212-0227-6	212	2021-03-18	2022-03-31	378	12.4342	1	1	1	0		0		0		0	1	1	1943-07-17	0	2	3	0	2	0	5	0	3	77.671	46.9	160	18.3203	0	6	0	1	2021-09-08	174	378	2021-09-08		2	3	2	-1	-1		1	1
103-212-0228-4	212	2021-03-19	2022-03-23	369	12.1382	1	1	1	0		0		0		0	1	1	1946-01-01	1	2	3	2	2	0	2	1	3	75.2126	54.6	147.4	25.1303	0	8	0	1	2021-09-24	189	369	2021-09-24		1	3	1	-1	-1		1	1
103-212-0229-2	212	2021-03-19	2022-03-24	370	12.1711	1	1	1	0		0		0		0	1	0	1955-01-07	1	2	3	2	2	0	2	1	2	66.1969	72.2	156.5	29.4787	0	8	0	1	2021-12-17	273	370	2021-12-17		1	3	1	-1	-1		1	1
103-212-0230-0	212	2021-03-23	2022-03-24	234	7.69737	5	1	0	0		1	1	0		0	1	0	1928-07-15	0	2	3	1	2	0	2	1	3	92.6879	59.5	154.5	24.9264	0	6	0	1	2021-11-12	234	366	2021-11-12		1	3	1	-1	-1		1	1
103-212-0231-8	212	2021-03-24	2022-04-14	386	12.4671	1	0	0	0		0		0		0	1	1	1962-07-15	1	1	2	3	1	1	4	1	3	58.6921	76.1	153	32.5089	2	6	0	1			386			2	3	3	0	-1			1
103-212-0232-6	212	2021-03-24	2022-03-18	359	11.8092	1	1	1	0		0		0		0	1	0	1960-08-12	1	1	2	1	2	0	2	1	3	60.6143	57.2	151.5	24.9213	0	8	0	1	2021-08-25	154	359	2021-08-25		1	3	1	-1	-1		1	1
103-212-0233-4	212	2021-03-24	2022-04-11	383	12.4671	1	1	1	0		0		0		0	1	0	1960-07-15	1	1	2	1	2	0	5	1	0	60.691	49.2	150.2	21.8085	0	6	0	1	2021-10-08	198	383	2021-10-08		2	3	1	-1	-1		1	1
103-212-0234-2	212	2021-03-24	2022-04-13	385	12.4671	1	1	1	0		0		0		0	1	0	1968-07-15	1	1	2	3	2	0	5	1	3	52.6911	81.2	154	34.2385	0	6	0	1	2021-09-28	188	385	2021-09-28		2	3	2	-1	-1		1	1
103-212-0235-9	212	2021-03-25	2022-03-28	368	12.1053	1	0	0	0		0		0		0	1	0	1944-07-15	0	2	3	1	2	0	2	1	2	76.6936	53.9	169	18.8719	0	6	0	1			368			1	3	2	-1	-1			1
103-212-0236-7	212	2021-03-29	2022-04-13	380	12.4671	1	0	0	0		0		0		0	1	0	1967-07-15	1	1	2	1	1	1	4	0	2	53.7068	49.5	148.5	22.4467	2	8	0	1			380			2	3	3	0	-1			1
103-212-0237-5	212	2021-03-31	2022-04-22	387	12.4671	1	1	1	0		0		0		0	1	0	1950-07-15	1	2	3	2	2	0	2	0	3	70.7114	64.3	160	25.1172	0	6	0	1	2021-09-03	156	387	2021-09-03		2	3	2	-1	-1		1	1
103-212-0238-3	212	2021-04-01	2022-04-01	365	12.0066	1	0	0	0		0		0		0	1	0	1971-08-15	0	1	2	1	0	0	5	1	3	49.6302	66.9	172.8	22.4047	0	6	0	1			365			2	2	3	-1	-1			1
103-213-0011-2	213	2020-08-26		215	7.07237	2	0	0	0		0		1	0	1	1	0	1958-07-15	1	1	2	1	2	0	5	0	2	62.1173	56.8	160.5	22.0495	0	7	0	1						2	3	1	-1	-1			1
103-213-0012-0	213	2020-08-28	2021-12-06	224	7.36842	5	0	0	0		1	0	0		1	1	0	1954-09-02	1	2	3	2	2	0	2	1	1	65.9889	71.2	154.6	29.7893	0	7	0	1			465			1	3	2	-1	-1			1
103-213-0023-7	213	2020-09-03	2021-09-15	377	12.4013	1	1	1	0		0		0		1	1	0	1968-07-11	1	1	2	3	0	1	2	1	0	52.1486	93.4	157	37.892	1	8	0	1	2021-03-17	195	377	2021-03-17	2021-03-17	3	2	3	-1	0	1	1	1
103-213-0024-5	213	2020-09-03	2021-10-27	419	12.4671	1	1	1	0		0		0		1	1	0	1969-09-03	0	1	2	1	0	0	1	0	0	51.0016	56.4	154	23.7814	0	8	0	1		202	419		2021-03-24	2	1	3	-1	-1	1		1
103-213-0025-2	213	2020-09-04	2021-08-20	350	11.5132	1	1	1	0		0		0		1	1	0	1950-06-14	0	2	3	1	2	0	2	1	3	70.2268	73.4	173	24.5247	0	4	0	1	2021-03-12	189	350	2021-03-12		2	3	2	-1	-1		1	1
103-213-0026-0	213	2020-09-04		148	4.86842	2	0	0	0		0		1	0	1	1	0	1955-07-15	1	2	3	3	2	0	2	0	3	65.1427	69.8	149	31.44	0	8	0	1						1	3	1	-1	-1			1
103-213-0029-4	213	2020-09-07	2021-08-11	338	11.1184	1	1	1	0		0		0		1	1	1	1965-04-04	0	1	2	2	2	1	5	1	3	55.4286	69.8	161	26.928	1	8	0	1	2021-03-17	191	338	2021-03-17		3	3	1	-1	0		1	1
103-213-0035-1	213	2020-09-08	2021-09-08	365	12.0066	1	1	1	0		0		0		1	1	0	1965-10-09	1	1	2	1	2	1	2	0	0	54.9166	51.9	159	20.5293	1	6	0	1	2021-06-09	274	365	2021-06-09		3	3	2	-1	0		1	1
103-213-0036-9	213	2020-09-08	2021-12-29	295	9.70395	5	0	0	0		1	1	0		1	1	1	1967-03-19	1	1	2	3	2	0	3	3	3	53.4766	81	151.5	35.2907	0	8	0	1			477			2	3	1	-1	-1			1
103-213-0039-3	213	2020-09-10	2020-09-10	0	0	4	0	0	0		0		0		1	1	0	1975-07-15	1	1	2	3	2	0	5	2	1	45.1592	84.9	155.2	35.2472	0	8	0	1						2	3	1	-1	-1
103-213-0039-3	213	2020-09-10				4									1	1	0	1975-07-15	1	1	2	3	2	0	5	2	1	45.1592	84.9	155.2	35.2472	0	8	0	1						2	3	1	-1	-1			1
103-213-0040-1	213	2020-09-14	2021-11-05	417	12.4671	1	1	1	0		0		0		1	1	0	1968-04-20	0	1	2	2	1	2	5	1	1	52.4031	66.6	154.1	28.0459	3	8	0	1	2021-03-31	198	417	2021-03-31	2021-03-31	3	3	3	0	0	1	1	1
103-213-0048-4	213	2020-09-15	2021-10-27	407	12.4671	1	1	1	0		0		0		1	1	0	1973-12-22	1	1	2	3	2	1	5	1	0	46.7334	75.1	157.5	30.2746	1	8	0	1	2021-03-25	191	407	2021-03-25		3	3	2	-1	0		1	1
103-213-0052-6	213	2020-09-15		122	4.01316	2	0	0	0		0		1	0	1	1	1	1951-07-15	1	2	3	2	2	0	1	0	1	69.1729	62.9	148.5	28.5232	0	7	0	1						1	3	1	-1	-1			1
103-213-0055-9	213	2020-09-16	2021-09-01	350	11.5132	1	1	1	0		0		0		1	1	0	1965-07-15	1	1	2	3	2	0	5	1	3	55.1741	85.4	161.5	32.7426	0	6	0	1	2021-03-24	189	350	2021-03-24		2	3	2	-1	-1		1	1
103-213-0060-9	213	2020-09-17		311	10.2303	2	1	0	0		0		1	1	1	1	0	1932-07-15	1	2	3	3	2	1	2	1	2	88.1761	69.6	144	33.5648	1	5	0	1	2021-03-25	189		2021-03-25		3	3	1	-1	0		1	1
103-213-0063-3	213	2020-09-18	2021-11-05	413	12.4671	1	1	1	0		0		0		1	1	0	1942-02-15	0	2	3	2	2	0	2	0	3	78.5907	65.4	157	26.5325	0	7	0	1	2021-04-15	209	413	2021-04-15		2	3	1	-1	-1		1	1
103-213-0064-1	213	2020-09-18	2021-09-17	364	11.9737	1	1	1	0		0		0		1	1	0	1974-04-05	1	1	2	3	2	0	5	1	3	46.4571	97.5	171.5	33.1495	0	5	0	1	2021-04-21	215	364	2021-04-21		2	3	2	-1	-1		1	1
103-213-0065-8	213	2020-09-21		210	6.90789	2	0	0	0		0		1	0	1	1	1	1941-07-15	0	2	3	1	2	0	2	1	3	79.1875	58.5	160	22.8516	0	6	0	1						2	3	1	-1	-1			1
103-213-0066-6	213	2020-09-21	2021-09-01	345	11.3487	1	1	1	0		0		0		1	1	0	1948-07-15	0	2	3	1	2	0	2	1	3	72.187	63.8	162.9	24.0424	0	8	0	1	2021-03-05	165	345	2021-03-05		2	3	2	-1	-1		1	1
103-213-0067-4	213	2020-09-21	2021-10-20	394	12.4671	1	1	1	0		0		0		1	1	0	1978-05-12	1	0	1	2	2	1	5	1	3	42.3636	82.2	167.6	29.2633	1	5	0	1	2021-04-23	214	394	2021-04-23		3	3	1	-1	0		1	1
103-213-0069-0	213	2020-09-22	2021-09-15	358	11.7763	1	1	1	0		0		0		1	1	0	1962-07-15	1	1	2	2	2	1	5	0	3	58.1913	73.4	157	29.7781	1	7	0	1	2021-03-18	177	358	2021-03-18		3	3	1	-1	0		1	1
103-213-0070-8	213	2020-09-22	2021-12-17	451	12.4671	1	1	1	0		0		0		1	1	0	1957-07-15	0	1	2	3	1	2	5	1	3	63.1906	108.9	172	36.8104	3	8	0	1	2021-06-23	274	451	2021-06-23	2021-06-23	3	3	3	0	0	1	1	1
103-213-0072-4	213	2020-09-22		281	9.24342	5	0	0	0		1	1	0		1	1	0	1976-06-26	1	0	1	1	2	0	1	1	2	44.2421	61.7	164	22.9402	0	5	0	1						2	3	2	-1	-1			1
103-213-0081-5	213	2020-09-29		471	12.4671	1	1	1	0		0		0		1	1	1	1980-07-15	0	0	1	3	2	0	3	1	1	40.2088	80	160	31.25	0	6	0	1						2	3	2	-1	-1			1
103-213-0083-1	213	2020-09-29	2021-09-10	346	11.3816	1	1	1	0		0		0		1	1	0	1936-07-15	1	2	3	2	1	1	4	0	2	84.209	59.4	153	25.3749	2	7	0	1	2021-08-13	318	346	2021-08-13	2021-08-13	1	3	3	0	-1	1	1	1
103-213-0085-6	213	2020-09-30	2021-09-08	343	11.2829	1	1	1	0		0		0		1	1	1	1976-01-16	0	0	1	0	0	0	5	1	0	44.707	42	158	16.8242	0	8	0	1		273	343		2021-06-30	2	2	3	-1	-1	1		1
103-213-0087-2	213	2020-09-30	2021-11-19	415	12.4671	1	1	1	0		0		0		1	1	0	1976-07-16	1	0	1	3	2	0	5	1	3	44.2089	85.6	152	37.0499	0	8	0	1	2021-10-20	385	415	2021-10-20		2	3	2	-1	-1		1	1
103-213-0097-1	213	2020-10-07	2021-12-29	448	12.4671	1	1	1	0		0		0		1	1	0	1983-06-15	1	0	1	3	2	0	4	1	3	37.315	89	152	38.5215	0	6	0	1	2021-04-15	190	448	2021-04-15		2	3	2	-1	-1		1	1
103-213-0098-9	213	2020-10-07	2022-01-11	461	12.4671	1	1	1	0		0		0		1	1	0	1935-07-15	1	2	3	3	2	0	2	0	2	85.2333	76.3	153	32.5943	0	2	0	1	2021-06-21	257	461	2021-06-21		1	3	1	-1	-1		1	1
103-213-0099-7	213	2020-10-08	2021-12-23	383	12.4671	5	0	0	0		1	1	0		1	1	1	1953-07-15	1	2	3	3	2	0	5	1	2	67.2342	77.9	149.5	34.8542	0	7	0	1			441			2	3	2	-1	-1			1
103-213-0102-9	213	2020-10-08	2022-01-11	460	12.4671	1	0	0	0		0		0		1	1	0	1950-07-15	1	2	3	2	2	0	4	1	2	70.2351	58.2	150	25.8667	0	8	0	1			460			2	3	1	-1	-1			1
103-213-0105-2	213	2020-10-12	2021-10-29	382	12.4671	1	1	1	0		0		0		1	1	1	1950-12-12	0	2	3	2	2	0	5	1	3	69.8352	68.4	155	28.4703	0	7	0	1	2021-04-09	179	382	2021-04-09		2	3	2	-1	-1		1	1
103-213-0106-0	213	2020-10-12	2021-10-13	366	12.0395	1	1	1	0		0		0		1	1	0	1966-07-15	1	1	2	2	2	1	5	1	2	54.246	74.6	158.5	29.6948	1	8	0	1	2021-04-30	200	366	2021-04-30		3	3	1	-1	0		1	1
103-213-0107-8	213	2020-10-12	2020-10-12	0	0	4	0	0	0		0		0		1	1	0	1972-07-25	1	1	2	1	0	0	5	1	3	48.2176	63.3	167.5	22.5618	0	6	0	1						1	1	3	-1	-1
103-213-0107-8	213	2020-10-12				4									1	1	0	1972-07-25	1	1	2	1	0	0	5	1	3	48.2176	63.3	167.5	22.5618	0	6	0	1						1	1	3	-1	-1			1
103-213-0108-6	213	2020-10-12	2021-11-22	406	12.4671	1	1	1	0		0		0		1	1	0	1960-04-10	1	1	2	1	2	0	5	1	2	60.5078	56.7	157	23.003	0	8	0	1	2021-08-18	310	406	2021-08-18		1	3	2	-1	-1		1	1
103-213-0109-4	213	2020-10-15	2021-10-13	363	11.9408	1	1	1	0		0		0		1	1	0	1973-03-25	0	1	2	1	0	1	3	2	3	47.56	63.5	175.5	20.6167	1	8	0	1	2021-04-14	181	363		2021-04-14	3	1	3	-1	0	1		1
103-213-0110-2	213	2020-10-15		106	3.48684	3	0	0	1	0	0		0		1	1	1	1949-06-05	0	2	3	2	0	0	3	1	3	71.3629	85.5	175.5	27.7595	0	8	1	1						2	2	3	-1	-1			1	44225
103-213-0118-5	213	2020-10-19	2022-01-19	457	12.4671	1	0	0	0		0		0		1	1	0	1955-01-21	0	2	3	2	2	0	2	2	3	65.7454	76.5	163.4	28.6522	0	8	0	1			457			2	3	2	-1	-1			1
103-213-0119-3	213	2020-10-20	2021-12-29	210	6.90789	5	0	0	0		1	0	0		1	1	0	1973-07-15	0	1	2	0	0	1	5	1	3	47.2669	51.6	168.5	18.174	1	5	0	1			435			3	1	3	-1	0			1
103-213-0120-1	213	2020-10-20		235	7.73026	2	0	0	0		0		1	1	1	1	1	1946-07-15	1	2	3	3	2	0	1	0	2	74.2678	72.5	150	32.2222	0	6	0	1						1	3	1	-1	-1			1
103-213-0121-9	213	2020-10-21	2021-11-24	399	12.4671	1	1	1	0		0		0		1	1	0	1949-07-15	1	2	3	1	1	1	1	0	2	71.2699	66	166	23.9512	2	7	0	1	2021-05-21	212	399	2021-05-21	2021-05-21	1	3	3	0	-1	1	1	1
103-213-0122-7	213	2020-10-22	2021-10-15	358	11.7763	1	1	1	0		0		0		1	1	0	1971-01-01	1	1	2	3	0	1	3	1	3	49.8079	75.5	152.3	32.5497	1	5	0	1	2021-04-21	181	358		2021-04-21	3	1	3	-1	0	1		1
103-213-0126-8	213	2020-10-26	2022-01-21	452	12.4671	1	1	1	0		0		0		1	1	0	1972-02-09	1	1	2	1	2	1	5	2	1	48.7126	60.3	159	23.8519	1	6	0	1	2021-04-28	184	452	2021-04-28		3	3	1	-1	0		1	1
103-213-0134-2	213	2020-10-30	2022-01-19	446	12.4671	1	1	1	0		0		0		1	1	0	1975-02-05	1	1	2	3	0	0	5	1	3	45.7342	84.6	154	35.6721	0	8	0	1		202	446		2021-05-20	1	1	3	-1	-1	1		1
103-213-0135-9	213	2020-10-30		122	4.01316	2	0	0	0		0		1	0	1	1	0	1954-05-25	1	2	3	3	1	1	2	0	3	66.4351	74.5	150	33.1111	2	6	0	1						2	3	3	0	-1			1
103-213-0141-7	213	2020-11-03	2021-12-06	398	12.4671	1	1	1	0		0		0		1	1	0	1978-06-15	1	0	1	2	2	1	4	0	3	42.3881	58.9	148	26.8901	1	7	0	1	2021-05-03	181	398	2021-05-03		3	3	1	-1	0		1	1
103-213-0143-3	213	2020-11-05	2021-11-03	363	11.9408	1	1	1	0		0		0		1	1	1	1949-04-25	0	2	3	3	2	0	1	0	3	71.5328	75.9	158	30.4038	0	7	0	1	2021-05-26	202	363	2021-05-26		2	3	2	-1	-1		1	1
103-213-0144-1	213	2020-11-05	2021-11-26	386	12.4671	1	1	1	0		0		0		1	1	1	1938-07-15	1	2	3	2	2	0	2	0	2	82.3119	62	148	28.3053	0	7	0	1	2021-05-26	202	386	2021-05-26		1	3	1	-1	-1		1	1
103-213-0145-8	213	2020-11-06	2021-11-10	369	12.1382	1	1	1	0		0		0		1	1	1	1943-01-01	0	2	3	1	2	0	2	1	3	77.8489	65.4	171	22.3659	0	5	0	1	2021-05-19	194	369	2021-05-19		1	3	2	-1	-1		1	1
103-213-0146-6	213	2020-11-06	2022-02-04	455	12.4671	1	1	1	0		0		0		1	1	0	1949-03-05	0	2	3	3	2	0	5	2	2	71.6755	105.8	173	35.3503	0	8	0	1	2021-05-21	196	455	2021-05-21		2	3	2	-1	-1		1	1
103-213-0147-4	213	2020-11-09	2021-11-12	368	12.1053	1	1	1	0		0		0		1	1	0	1954-04-06	1	2	3	3	2	0	4	1	1	66.5967	89.9	154	37.9069	0	6	0	1	2021-07-16	249	368	2021-07-16		2	3	2	-1	-1		1	1
103-213-0148-2	213	2020-11-11		240	7.89474	1	0	0	0		1	1	0		1	1	0	1989-04-08	1	0	1	3	0	0	3	2	0	31.5958	85	153	36.3108	0	8	0	1						2	2	3	-1	-1			1
103-213-0149-0	213	2020-11-11	2022-01-21	436	12.4671	1	1	1	0		0		0		1	1	1	1958-03-02	0	1	2	2	2	0	3	0	3	62.6979	67	160	26.1719	0	8	0	1	2021-05-21	191	436	2021-05-21		2	3	2	-1	-1		1	1
103-213-0150-8	213	2020-11-12	2021-11-17	370	12.1711	1	1	1	0		0		0		1	1	1	1954-10-01	1	2	3	1	1	1	1	0	2	66.1174	54.9	155	22.8512	2	5	0	1	2021-05-26	195	370	2021-05-26	2021-05-26	1	3	3	0	-1	1	1	1
103-213-0151-6	213	2020-11-13	2021-11-29	381	12.4671	1	1	1	0		0		0		1	1	1	1950-07-15	0	2	3	3	2	0	5	0	3	70.3341	78	160	30.4687	0	7	0	1	2021-08-24	284	381	2021-08-24		2	3	1	-1	-1		1	1
103-213-0152-4	213	2020-11-16	2021-12-17	396	12.4671	1	1	1	0		0		0		1	1	1	1951-07-15	1	2	3	1	2	0	4	0	3	69.3423	41.6	148	18.992	0	6	0	1	2021-05-21	186	396	2021-05-21		2	3	2	-1	-1		1	1
103-213-0153-2	213	2020-11-17	2021-11-25	373	12.2697	1	1	1	0		0		0		1	1	0	1954-02-02	1	2	3	1	2	1	4	0	1	66.7907	44.6	149.5	19.955	1	8	0	1	2021-05-21	185	373	2021-05-21		3	3	2	-1	0		1	1
103-213-0154-0	213	2020-11-23	2021-11-03	345	11.3487	1	1	1	0		0		0		1	1	0	1955-07-15	1	2	3	3	2	0	2	0	3	65.3618	86.5	154	36.4733	0	8	0	1	2021-05-26	184	345	2021-05-26		1	3	1	-1	-1		1	1
103-213-0155-7	213	2020-12-03	2022-03-03	455	12.4671	1	0	0	0		0		0		1	1	0	1985-05-25	1	0	1	2	2	0	4	1	3	35.5272	67	158	26.8386	0	8	0	1			455			1	3	1	-1	-1			1
103-213-0156-5	213	2020-12-04	2022-03-04	455	12.4671	1	0	0	0		0		0		1	1	1	1950-04-04	0	2	3	3	2	0	2	1	3	70.6707	109	160	42.5781	0	8	0	1			455			2	3	1	-1	-1			1
103-213-0157-3	213	2020-12-14	2021-12-10	361	11.875	1	1	1	0		0		0		1	1	0	1954-11-29	1	2	3	3	2	0	4	1	2	66.0433	80	154	33.7325	0	6	0	1	2021-06-11	179	361	2021-06-11		2	3	2	-1	-1		1	1
103-213-0158-1	213	2020-12-14	2021-12-10	361	11.875	1	1	1	0		0		0		1	1	0	1958-08-15	1	1	2	3	2	0	4	1	2	62.3338	75	156	30.8185	0	8	0	1	2021-06-30	198	361	2021-06-30		2	3	2	-1	-1		1	1
103-213-0159-9	213	2020-12-18	2021-12-29	376	12.3684	1	1	1	0		0		0		1	1	0	1954-07-15	1	2	3	3	2	0	4	0	3	66.4295	84.2	152	36.4439	0	8	0	1	2021-06-02	166	376	2021-06-02		1	3	1	-1	-1		1	1
103-213-0160-7	213	2020-12-21	2021-12-29	373	12.2697	1	1	1	0		0		0		1	1	0	1940-07-15	1	2	3	2	2	0	4	1	2	80.4362	63.6	149	28.6474	0	8	0	1	2021-06-04	165	373	2021-06-04		1	3	1	-1	-1		1	1
103-213-0161-5	213	2020-12-23	2021-12-22	364	11.9737	1	1	1	0		0		0		1	1	0	1952-07-15	1	2	3	2	2	0	4	1	2	68.4419	68	152	29.4321	0	5	0	1	2021-10-26	307	364	2021-10-26		1	3	1	-1	-1		1	1
103-213-0162-3	213	2020-12-23	2021-12-29	371	12.2039	1	1	1	0		0		0		1	1	0	1959-08-20	0	1	2	1	0	1	5	0	3	61.3455	58	160	22.6562	1	1	0	1		194	371		2021-07-05	3	2	3	-1	0	1		1
103-213-0163-1	213	2020-12-23		122	4.01316	2	0	0	0		0		1	0	1	1	0	1953-02-01	1	2	3	3	2	0	4	0	3	67.8919	75	149	33.7823	0	5	0	1						1	3	1	-1	-1			1
103-213-0164-9	213	2021-01-07	2022-01-14	372	12.2368	1	1	1	0		0		0		1	1	0	1944-07-15	1	2	3	3	2	0	4	0	2	76.4827	82	156	33.6949	0	6	0	1	2021-07-02	176	372	2021-07-02		1	3	1	-1	-1		1	1
103-213-0165-6	213	2021-01-19	2022-02-02	379	12.4671	1	1	1	0		0		0		1	1	0	1975-12-01	1	1	2	2	2	1	3	1	1	45.137	65	148.9	29.3173	1	7	0	1	2021-08-27	220	379	2021-08-27		3	3	2	-1	0		1	1
103-213-0174-8	213	2021-01-22	2022-03-25	427	12.4671	1	1	1	0		0		0		1	1	0	1947-08-15	1	2	3	2	2	1	5	0	3	73.4408	62	148	28.3053	1	8	0	1	2021-07-16	175	427	2021-07-16		3	3	1	-1	0		1	1
103-213-0180-5	213	2021-01-28	2022-02-15	71	2.33553	1	0	0	0		1	0	0		1	1	0	1971-03-15	1	1	2	3	1	1	1	1	3	49.8763	80	158	32.0461	2	5	0	1			383			2	3	3	0	-1			1
103-213-0181-3	213	2021-01-28	2022-01-26	363	11.9408	1	1	1	0		0		0		1	1	0	1946-07-15	0	2	3	2	0	0	1	0	3	74.5418	65.2	160	25.4687	0	6	0	1		158	363		2021-07-05	1	1	3	-1	-1	1		1
103-213-0186-2	213	2021-02-04	2022-02-11	372	12.2368	1	1	1	0		0		0		1	1	0	1964-07-15	1	1	2	3	0	1	5	1	1	56.5594	82	155	34.1311	1	8	0	1	2021-09-10	218	372		2021-09-10	3	1	3	-1	0	1		1
103-213-0191-2	213	2021-02-12	2022-02-11	364	11.9737	1	1	1	0		0		0		1	1	0	1952-07-15	1	2	3	0	2	0	1	0	2	68.5815	43	155	17.898	0	6	0	1	2021-08-18	187	364	2021-08-18		2	3	2	-1	-1		1	1
103-213-0195-3	213	2021-02-15	2022-03-11	389	12.4671	1	1	1	0		0		0		1	1	0	1992-01-02	1	0	1	1	0	1	1	0	0	29.1237	60	165	22.0386	1	8	0	1	2021-08-06	172	389		2021-08-06	3	2	3	-1	0	1		1
103-213-0198-7	213	2021-02-18	2022-04-25	431	12.4671	1	1	1	0		0		0		1	1	0	1977-10-22	1	0	1	1	2	1	4	1	3	43.3276	51	162	19.433	1	6	0	1	2021-08-18	181	431	2021-08-18		3	3	1	-1	0		1	1
103-213-0199-5	213	2021-02-18	2022-03-04	379	12.4671	1	1	1	0		0		0		1	1	0	1958-07-15	1	1	2	2	2	1	4	1	2	62.5994	62	153	26.4855	1	8	0	1	2021-08-18	181	379	2021-08-18		3	3	2	-1	0		1	1
103-213-0206-8	213	2021-02-25	2022-03-14	382	12.4671	1	1	1	0		0		0		1	1	0	1970-12-30	1	1	2	3	2	1	5	1	1	50.1584	106	167	38.0078	1	7	0	1	2021-09-07	194	382	2021-09-07		3	3	1	-1	0		1	1
103-213-0209-2	213	2021-03-01	2022-03-04	368	12.1053	1	1	1	0		0		0		1	1	0	1940-07-15	1	2	3	1	2	0	5	0	1	80.6278	49	154	20.6612	0	6	0	1	2021-09-09	192	368	2021-09-09		1	3	1	-1	-1		1	1
103-213-0212-6	213	2021-03-03		345	11.3487	1	1	1	0		0		0		1	1	0	1946-07-15	0	2	3	1	2	0	1	0	3	74.6347	49.3	150	21.9111	0	6	0	1	2021-10-25	236		2021-10-25		2	3	1	-1	-1		1	1
103-213-0213-4	213	2021-03-03	2022-04-13	406	12.4671	1	0	0	0		0		0		1	1	0	1935-07-15	1	2	3	1	2	0	1	0	2	85.6359	55.4	150	24.6222	0	6	0	1			406			1	3	2	-1	-1			1
103-213-0215-9	213	2021-03-04		13	1	3	0	0	1	0	0		0		1	1	0	1982-08-23	1	0	1	1	0	1	5	1	1	38.5306	54.9	149	24.7286	1	6	1	1						3	2	3	-1	0			1	44280
103-213-0216-7	213	2021-03-08		41	1.34868	3	0	0	1	0	0		0		1	1	1	1953-11-18	0	2	3	0	2	1	2	1	2	67.3028	45	160	17.5781	1	8	1	1						3	3	1	-1	0			1	44304
103-213-0218-3	213	2021-03-08	2022-03-16	373	12.2697	1	1	1	0		0		0		1	1	0	1977-07-15	1	0	1	3	2	1	5	1	1	43.6479	77.6	153	33.1496	1	7	0	1	2021-08-09	154	373	2021-08-09		3	3	1	-1	0		1	1
103-213-0219-1	213	2021-03-09	2022-02-11	339	11.1513	1	1	1	0		0		0		1	1	0	1959-07-15	0	1	2	2	2	1	5	1	3	61.6519	67	160	26.1719	1	7	0	1	2021-08-11	155	339	2021-08-11		3	3	2	-1	0		1	1
103-213-0224-1	213	2021-03-17	2022-03-04	352	11.5789	1	1	1	0		0		0		1	1	1	1950-07-15	1	2	3	1	2	0	1	0	3	70.673	56	151	24.5603	0	5	0	1	2021-09-10	177	352	2021-09-10		2	3	2	-1	-1		1	1
103-215-0004-2	215	2020-08-27	2021-11-08	438	12.4671	1	0	0	0		0		0		2	0	1	1966-12-19	1	1	2	1	1	1	0	1	3	53.6901	55.6	158	22.2721	2	7	0	1			438			2	3	3	0	-1			1
103-215-0005-9	215	2020-08-27	2021-10-27	426	12.4671	1	1	1	0		0		0		2	0	1	1961-08-11	1	1	2	3	0	0	3	3	3	59.0454	83.8	161.5	32.1291	0	8	0	1	2021-03-29	214	426		2021-03-29	1	2	3	-1	-1	1		1
103-215-0006-7	215	2020-08-28	2021-09-07	375	12.3355	1	1	1	0		0		0		2	0	1	1956-02-03	1	1	2	3	2	0	4	1	2	64.5674	75	147.2	34.6135	0	8	0	1	2021-01-29	154	375	2021-01-29		2	3	2	-1	-1		1	1
103-215-0007-5	215	2020-08-28	2021-09-27	395	12.4671	1	1	1	0		0		0		2	0	1	1970-11-21	1	1	2	3	0	0	1	1	2	49.7695	71.3	152.7	30.5782	0	4	0	1	2021-04-27	242	395		2021-04-27	2	2	3	-1	-1	1		1
103-215-0008-3	215	2020-08-28		192	6.31579	3	0	0	1	0	0		0		2	0	1	1961-09-16	1	1	2	1	1	1	2	2	3	58.9496	66.7	168	23.6324	2	7	1	1	2021-03-05	189		2021-03-05	2021-03-05	2	3	3	0	-1	1	1	1	44263
103-215-0009-1	215	2020-08-28	2021-08-17	354	11.6447	1	1	1	0		0		0		2	0	0	1946-06-16	1	2	3	1	0	0	4	0	2	74.2023	52.7	148.8	23.8015	0	7	0	1	2021-03-12	196	354		2021-03-12	2	2	3	-1	-1	1		1
103-215-0010-9	215	2020-08-28	2020-08-28	0	0	4	0	0	0		0		0		2	0	0	1947-06-06	0	2	3	3	2	0	5	2	3	73.2304	110	172.6	36.9242	0	6	0	1						2	3	2	-1	-1
103-215-0010-9	215	2020-08-28				4									2	0	1	1947-06-06	0	2	3	3	2	0	5	2	3	73.2304	110	172.6	36.9242	0	6	0	1						2	3	2	-1	-1			1
103-215-0016-6	215	2020-09-01	2021-11-18	443	12.4671	1	1	1	0		0		0		2	0	0	1975-06-08	1	1	2	3	2	1	4	1	3	45.2356	71.8	153.1	30.6319	1	8	0	1	2021-05-03	244	443	2021-05-03		3	3	1	-1	0		1	1
103-215-0020-8	215	2020-09-02	2021-11-29	453	12.4671	1	1	1	0		0		0		2	0	1	1962-02-12	1	1	2	3	1	1	4	1	3	58.5554	84.2	155	35.0468	2	7	0	1	2021-05-21	261	453	2021-05-21	2021-05-21	2	3	3	0	-1	1	1	1
103-215-0022-4	215	2020-09-03	2021-08-30	361	11.875	1	1	1	0		0		0		2	0	0	1956-07-15	1	1	2	1	2	1	4	0	3	64.1376	51.8	155.3	21.4777	1	8	0	1	2021-05-27	266	361	2021-05-27		3	3	1	-1	0		1	1
103-215-0025-7	215	2020-09-03	2021-09-16	378	12.4342	1	1	1	0		0		0		2	0	0	1960-01-05	1	1	2	3	0	1	3	2	1	60.6634	79.2	160.2	30.8603	1	8	0	1	2021-05-06	245	378		2021-05-06	3	2	3	-1	0	1		1
103-215-0027-3	215	2020-09-04	2021-12-03	455	12.4671	1	1	1	0		0		0		2	0	0	1960-12-12	1	1	2	3	1	1	4	1	3	59.7297	102.4	162	39.0184	2	7	0	1	2021-03-31	208	455	2021-03-31	2021-03-31	2	3	3	0	-1	1	1	1
103-215-0028-1	215	2020-09-04	2021-11-22	444	12.4671	1	1	1	0		0		0		2	0	0	1976-06-09	0	0	1	1	0	0	5	1	3	44.2389	51.9	164	19.2965	0	5	0	1	2021-06-04	273	444		2021-06-04	2	2	3	-1	-1	1		1
103-215-0029-9	215	2020-09-04	2021-11-05	427	12.4671	1	1	1	0		0		0		2	0	0	1982-03-02	1	0	1	1	0	0	0	1	3	38.5114	50.6	158.2	20.218	0	8	0	1	2021-07-02	301	427		2021-07-02	2	2	3	-1	-1	1		1
103-215-0030-7	215	2020-09-04	2021-11-24	446	12.4671	1	1	1	0		0		0		2	0	0	1989-05-02	1	0	1	1	0	0	3	2	0	31.3438	53.5	151.5	23.3093	0	6	0	1	2021-05-27	265	446		2021-05-27	2	2	3	-1	-1	1		1
103-215-0031-5	215	2020-09-07	2021-12-03	452	12.4671	1	0	0	0		0		0		2	0	0	1982-02-18	0	0	1	1	0	0	3	1	3	38.5524	55.8	168.7	19.6067	0	8	0	1			452			2	2	3	-1	-1			1
103-215-0032-3	215	2020-09-07	2021-08-17	344	11.3158	1	1	1	0		0		0		2	0	1	1954-09-08	1	2	3	3	1	1	4	1	3	65.9994	85	158.5	33.8345	2	7	0	1	2021-03-11	185	344	2021-03-11	2021-03-11	2	3	3	0	-1	1	1	1
103-215-0033-1	215	2020-09-07	2021-12-03	452	12.4671	1	1	1	0		0		0		2	0	0	1987-04-01	1	0	1	2	0	0	3	1	3	33.4382	59.8	153	25.5457	0	8	0	1	2021-09-10	368	452		2021-09-10	2	2	3	-1	-1	1		1
103-215-0034-9	215	2020-09-07	2021-12-06	455	12.4671	1	1	1	0		0		0		2	0	0	1970-05-25	0	1	2	1	0	0	0	1	3	50.2898	68.7	172	23.222	0	8	0	1	2021-03-03	177	455		2021-03-03	2	2	3	-1	-1	1		1
103-215-0035-6	215	2020-09-07	2021-12-08	457	12.4671	1	1	1	0		0		0		2	0	1	1965-04-11	0	1	2	1	1	1	2	2	3	55.4096	68.7	178.3	21.61	2	5	0	1	2021-08-23	350	457	2021-08-23	2021-08-23	2	3	3	0	-1	1	1	1
103-215-0040-6	215	2020-09-09	2021-09-01	357	11.7434	1	1	1	0		0		0		2	0	0	1961-12-04	1	1	2	1	1	1	3	2	3	58.766	53.4	154	22.5164	2	5	0	1	2021-03-29	201	357	2021-03-29	2021-03-29	2	3	3	0	-1	1	1	1
103-215-0041-4	215	2020-09-09	2021-10-28	414	12.4671	1	0	0	0		0		0		2	0	0	1967-12-01	0	1	2	1	0	0	5	1	3	52.7758	58.2	159	23.0212	0	8	0	1			414			1	2	3	-1	-1			1
103-215-0042-2	215	2020-09-09		213	7.00658	5	0	0	0		1	0	0		2	0	0	1963-03-19	1	1	2	2	0	0	4	2	3	57.4795	66.6	159.2	26.2777	0	8	0	1						2	2	3	-1	-1			1
103-215-0043-0	215	2020-09-09	2021-09-10	366	12.0395	1	1	1	0		0		0		2	0	0	1950-01-02	0	2	3	2	0	0	0	1	3	70.6871	82.6	166	29.9753	0	8	0	1	2021-06-29	293	366		2021-06-29	2	2	3	-1	-1	1		1
103-215-0049-7	215	2020-09-11	2021-10-04	388	12.4671	1	1	1	0		0		0		2	0	0	1970-04-14	1	1	2	3	1	1	4	1	0	50.4128	84.3	159	33.3452	2	6	0	1	2021-04-28	229	388	2021-04-28	2021-04-28	2	3	3	0	-1	1	1	1
103-215-0050-5	215	2020-09-11	2021-12-10	455	12.4671	1	1	1	0		0		0		2	0	0	1968-10-30	1	1	2	2	0	0	0	1	2	51.8667	73	169	25.5593	0	8	0	1	2021-09-10	364	455		2021-09-10	2	2	3	-1	-1	1		1
103-215-0051-3	215	2020-09-11	2021-09-03	357	11.7434	1	1	1	0		0		0		2	0	0	1960-12-07	1	1	2	2	1	1	4	0	2	59.7628	57	143.5	27.6803	2	8	0	1	2021-03-29	199	357	2021-03-29	2021-03-29	2	3	3	0	-1	1	1	1
103-215-0052-1	215	2020-09-11	2021-12-10	455	12.4671	1	1	1	0		0		0		2	0	0	1963-01-01	1	1	2	1	0	0	0	1	1	57.6958	62	157.5	24.9937	0	8	0	1	2021-03-24	194	455		2021-03-24	2	2	3	-1	-1	1		1
103-215-0053-9	215	2020-09-14		290	9.53947	5	0	0	0		1	1	0		2	0	1	1950-12-31	1	2	3	2	1	1	4	1	3	69.7064	70.6	159	27.9261	2	7	0	1						2	3	3	0	-1			1
103-215-0054-7	215	2020-09-14	2021-11-25	437	12.4671	1	1	1	0		0		0		2	0	1	1961-10-12	1	1	2	3	1	1	2	2	3	58.9248	72.8	155	30.3018	2	8	0	1	2021-03-19	186	437	2021-03-19	2021-03-19	2	3	3	0	-1	1	1	1
103-215-0055-4	215	2020-09-14	2021-09-13	364	11.9737	1	1	1	0		0		0		2	0	1	1951-10-12	0	2	3	2	2	0	3	1	3	68.9262	74.7	162.5	28.2888	0	6	0	1	2021-07-05	294	364	2021-07-05		2	3	2	-1	-1		1	1
103-215-0056-2	215	2020-09-14	2021-11-17	429	12.4671	1	1	1	0		0		0		2	0	1	1957-12-31	0	1	2	3	1	1	2	1	3	62.7059	78.3	161.1	30.1697	2	5	0	1	2021-05-17	245	429	2021-05-17	2021-05-17	2	3	3	0	-1	1	1	1
103-215-0061-2	215	2020-09-16	2021-08-18	336	11.0526	1	1	1	0		0		0		2	0	0	1945-01-01	1	2	3	3	1	1	0	1	2	75.7077	69	146	32.3701	2	7	0	1	2021-03-10	175	336	2021-03-10	2021-03-10	2	3	3	0	-1	1	1	1
103-215-0062-0	215	2020-09-16	2021-12-10	450	12.4671	1	1	1	0		0		0		2	0	0	1984-02-06	1	0	1	1	0	0	3	1	3	36.6113	59.5	157	24.1389	0	8	0	1	2021-07-26	313	450		2021-07-26	2	2	3	-1	-1	1		1
103-215-0063-8	215	2020-09-16	2021-11-25	435	12.4671	1	1	1	0		0		0		2	0	0	1990-01-01	1	0	1	3	0	0	0	1	3	30.7085	78	146	36.5922	0	5	0	1	2021-07-06	293	435		2021-07-06	2	2	3	-1	-1	1		1
103-215-0064-6	215	2020-09-16	2021-11-03	413	12.4671	1	1	1	0		0		0		2	0	0	1973-10-10	1	1	2	2	1	1	0	1	3	46.9358	75	160.4	29.1509	2	1	0	1	2021-05-28	254	413	2021-05-28	2021-05-28	2	3	3	0	-1	1	1	1
103-215-0065-3	215	2020-09-16	2021-12-01	441	12.4671	1	0	0	0		0		0		2	0	1	1964-01-01	1	1	2	3	0	0	4	1	3	56.7102	78.3	154.5	32.8023	0	5	0	1			441			2	2	3	-1	-1			1
103-215-0071-1	215	2020-09-18	2021-08-23	339	11.1513	1	1	1	0		0		0		2	0	0	1963-01-01	1	1	2	1	1	1	0	1	2	57.7147	50	149.8	22.2816	2	5	0	1	2021-03-10	173	339	2021-03-10	2021-03-10	2	3	3	0	-1	1	1	1
103-215-0072-9	215	2020-09-18	2021-09-15	362	11.9079	1	1	1	0		0		0		2	0	1	1952-06-28	0	2	3	3	1	1	2	2	2	68.2255	86	158.4	34.2758	2	7	0	1	2021-03-05	168	362	2021-03-05	2021-03-05	2	3	3	0	-1	1	1	1
103-215-0073-7	215	2020-09-18	2021-12-10	448	12.4671	1	1	1	0		0		0		2	0	0	1976-09-01	1	0	1	3	0	0	4	1	3	44.0476	79.5	155.7	32.7937	0	7	0	1	2021-03-05	168	448		2021-03-05	2	2	3	-1	-1	1		1
103-215-0074-5	215	2020-09-21	2021-09-13	357	11.7434	1	1	1	0		0		0		2	0	1	1955-02-15	1	2	3	3	0	0	2	3	2	65.5997	77.5	157.2	31.3615	0	8	0	1	2021-06-10	262	357		2021-06-10	2	2	3	-1	-1	1		1
103-215-0075-2	215	2020-09-21		365	12.0066	1	0	1	0		0		0		2	0	1	1977-01-01	1	0	1	3	2	0	0	1	2	43.7215	74	154.4	31.0411	0	7	0	1						2	3	1	-1	-1			1
103-215-0076-0	215	2020-09-21	2021-08-31	344	11.3158	1	1	1	0		0		0		2	0	1	1936-07-15	0	2	3	0	0	0	2	1	3	84.1871	46.1	161	17.7848	0	5	0	1	2021-03-11	171	344		2021-03-11	2	2	3	-1	-1	1		1
103-215-0078-6	215	2020-09-22		3	0.0986842	3	0	0	1	0	0		0		2	0	0	1969-02-10	1	1	2	2	2	1	5	1	2	51.6147	65.5	155	27.2633	1	5	1	1						3	3	1	-1	0			1	44099
103-215-0082-8	215	2020-09-23	2021-09-20	362	11.9079	1	1	1	0		0		0		2	0	1	1954-07-01	1	2	3	3	1	1	5	1	3	66.232	82	157	33.2671	2	5	0	1	2021-03-08	166	362	2021-03-08	2021-03-08	2	3	3	0	-1	1	1	1
103-215-0083-6	215	2020-09-23	2021-10-22	394	12.4671	1	1	1	0		0		0		2	0	0	1982-02-06	1	0	1	2	0	0	5	1	3	38.6291	65.4	154	27.5763	0	7	0	1	2021-03-19	177	394		2021-03-19	2	2	3	-1	-1	1		1
103-215-0084-4	215	2020-09-23	2021-11-15	418	12.4671	1	1	1	0		0		0		2	0	1	1964-10-30	1	1	2	2	1	1	0	2	3	55.8998	73.3	162	27.9302	2	5	0	1	2021-03-10	168	418	2021-03-10	2021-03-10	2	3	3	0	-1	1	1	1
103-215-0085-1	215	2020-09-23	2021-10-18	390	12.4671	1	1	1	0		0		0		2	0	0	1971-02-28	1	1	2	3	1	1	3	1	3	49.5698	81	159	32.0399	2	6	0	1	2021-06-21	271	390	2021-06-21	2021-06-21	2	3	3	0	-1	1	1	1
103-215-0091-9	215	2020-09-25		191	6.28289	3	0	0	1	0	0		0		2	0	0	1962-03-31	0	1	2	1	0	0	2	1	3	58.4894	54.2	168.7	19.0445	0	7	1	1						2	2	3	-1	-1			1	44290
103-215-0092-7	215	2020-09-25	2021-09-15	355	11.6776	1	1	1	0		0		0		2	0	0	1960-01-01	0	1	2	1	0	0	3	1	3	60.7346	58.6	173	19.5797	0	7	0	1	2021-06-23	271	355		2021-06-23	2	2	3	-1	-1	1		1
103-215-0093-5	215	2020-09-25	2021-09-10	350	11.5132	1	1	1	0		0		0		2	0	0	1965-09-01	1	1	2	3	0	0	3	1	2	55.0673	84.6	163.5	31.6472	0	8	0	1	2021-03-31	187	350		2021-03-31	2	2	3	-1	-1	1		1
103-215-0094-3	215	2020-09-28	2021-09-16	353	11.6118	1	1	1	0		0		0		2	0	0	1945-12-25	1	2	3	3	2	1	3	1	2	74.7604	76.2	155	31.717	1	6	0	1	2021-03-23	176	353	2021-03-23		3	3	1	-1	0		1	1
103-215-0104-0	215	2020-09-30	2021-09-21	356	11.7105	1	1	1	0		0		0		2	0	1	1964-07-15	0	1	2	1	2	1	5	1	2	56.2115	64.3	165.3	23.5323	1	8	0	1	2021-03-25	176	356	2021-03-25		3	3	1	-1	0		1	1
103-215-0107-3	215	2020-10-01	2021-12-14	439	12.4671	1	1	1	0		0		0		2	0	0	1979-01-05	1	0	1	2	2	1	4	1	3	41.7392	59.3	150.2	26.2854	1	6	0	1	2021-06-28	270	439	2021-06-28		3	3	1	-1	0		1	1
103-215-0108-1	215	2020-10-02	2021-12-06	430	12.4671	1	1	1	0		0		0		2	0	0	1959-06-01	1	1	2	2	1	2	1	0	2	61.3395	66.7	150.7	29.3697	3	8	0	1	2021-04-23	203	430	2021-04-23	2021-04-23	3	3	3	0	0	1	1	1
103-215-0116-4	215	2020-10-06	2021-09-09	338	11.1184	1	1	1	0		0		0		2	0	1	1957-07-15	0	1	2	2	2	1	0	1	3	63.2288	69.8	158.2	27.8896	1	8	0	1	2021-03-18	163	338	2021-03-18		3	3	2	-1	0		1	1
103-215-0119-8	215	2020-10-07	2021-10-01	359	11.8092	1	1	1	0		0		0		2	0	0	1972-02-29	0	1	2	1	0	0	3	2	3	48.6058	61.3	164	22.7915	0	8	0	1	2021-04-09	184	359		2021-04-09	2	2	3	-1	-1	1		1
103-215-0120-6	215	2020-10-07	2021-10-01	359	11.8092	1	1	1	0		0		0		2	0	0	1952-12-30	0	2	3	2	1	1	3	1	3	67.7708	67	163	25.2174	2	8	0	1	2021-04-09	184	359	2021-04-09	2021-04-09	2	3	3	0	-1	1	1	1
103-215-0121-4	215	2020-10-08	2021-11-24	412	12.4671	1	1	1	0		0		0		2	0	0	1971-07-15	1	1	2	2	2	1	4	1	1	49.2355	67	149.5	29.9773	1	8	0	1	2021-03-17	160	412	2021-03-17		3	3	1	-1	0		1	1
103-215-0125-5	215	2020-10-09	2021-10-08	364	11.9737	1	1	1	0		0		0		2	0	0	1963-01-01	1	1	2	2	1	1	1	1	3	57.7721	71	166.5	25.6112	2	6	0	1	2021-04-19	192	364	2021-04-19	2021-04-19	1	3	3	0	-1	1	1	1
103-215-0126-3	215	2020-10-09	2021-11-05	392	12.4671	1	1	1	0		0		0		2	0	0	1967-02-02	0	1	2	1	1	1	0	1	3	53.6846	67	167	24.0238	2	8	0	1	2021-05-21	224	392	2021-05-21	2021-05-21	2	3	3	0	-1	1	1	1
103-215-0127-1	215	2020-10-09	2021-11-12	399	12.4671	1	1	1	0		0		0		2	0	0	1966-01-01	1	1	2	2	1	1	0	1	3	54.7718	70	159	27.6888	2	7	0	1	2021-07-09	273	399	2021-07-09	2021-07-09	2	3	3	0	-1	1	1	1
103-215-0128-9	215	2020-10-09	2021-11-01	388	12.4671	1	1	1	0		0		0		2	0	0	1992-06-07	1	0	1	3	0	0	4	1	3	28.3406	71.8	152	31.0769	0	8	0	1	2021-08-30	325	388		2021-08-30	2	2	3	-1	-1	1		1
103-215-0129-7	215	2020-10-09	2021-12-10	427	12.4671	1	1	1	0		0		0		2	0	0	1987-08-21	0	0	1	2	1	1	0	2	3	33.1374	93.2	178	29.4155	2	8	0	1	2021-09-13	339	427	2021-09-13	2021-09-13	2	3	3	0	-1	1	1	1
103-215-0140-4	215	2020-10-13	2022-01-06	450	12.4671	1	1	1	0		0		0		2	0	0	1961-02-15	1	1	2	2	0	1	3	1	2	59.6587	81.6	176	26.343	1	6	0	1	2021-04-12	181	450		2021-04-12	3	2	3	-1	0	1		1
103-215-0147-9	215	2020-10-15	2021-10-27	377	12.4013	1	1	1	0		0		0		2	0	0	1973-07-15	1	1	2	2	2	1	0	1	1	47.2536	70	160.5	27.1736	1	8	0	1	2021-06-30	258	377	2021-06-30		3	3	2	-1	0		1	1
103-215-0148-7	215	2020-10-16	2021-10-20	369	12.1382	1	1	1	0		0		0		2	0	0	1954-08-22	1	2	3	2	1	1	0	1	2	66.1527	58.6	150.2	25.9751	2	4	0	1	2021-04-09	175	369	2021-04-09	2021-04-09	2	3	3	0	-1	1	1	1
103-215-0149-5	215	2020-10-16	2021-11-15	395	12.4671	1	1	1	0		0		0		2	0	1	1948-12-19	1	2	3	3	1	1	2	2	2	71.8258	84	158	33.6485	2	8	0	1	2021-04-09	175	395	2021-04-09	2021-04-09	1	3	3	0	-1	1	1	1
103-215-0164-4	215	2020-10-21	2021-12-03	408	12.4671	1	1	1	0		0		0		2	0	0	1974-06-01	1	1	2	3	0	0	3	1	3	46.3908	92	171.5	31.2795	0	6	0	1	2021-04-12	173	408		2021-04-12	2	2	3	-1	-1	1		1
103-215-0165-1	215	2020-10-21	2021-10-22	366	12.0395	1	1	1	0		0		0		2	0	0	1953-05-20	1	2	3	3	1	1	4	1	3	67.4231	62	143	30.3193	2	8	0	1	2021-05-28	219	366	2021-05-28	2021-05-28	2	3	3	0	-1	1	1	1
103-215-0166-9	215	2020-10-21	2021-11-05	380	12.4671	1	0	0	0		0		0		2	0	0	1962-02-28	1	1	2	2	0	0	2	2	1	58.6459	68	157.5	27.4124	0	5	0	1			380			2	2	3	-1	-1			1
103-215-0168-5	215	2020-10-22	2021-11-23	397	12.4671	1	1	1	0		0		0		2	0	0	1972-07-15	1	1	2	3	2	1	0	1	0	48.2718	102.9	157.5	41.4815	1	8	0	1	2021-04-23	183	397	2021-04-23		3	3	1	-1	0		1	1
103-215-0170-1	215	2020-10-22	2021-10-15	358	11.7763	1	1	1	0		0		0		2	0	0	1970-10-06	1	1	2	3	2	1	3	1	1	50.046	72.6	155.5	30.0245	1	5	0	1	2021-04-23	183	358	2021-04-23		3	3	2	-1	0		1	1
103-215-0171-9	215	2020-10-23	2021-12-15	418	12.4671	1	0	0	0		0		0		2	0	0	1964-07-15	0	1	2	2	1	1	3	2	1	56.2745	76.4	162	29.1114	2	5	0	1			418			1	3	3	0	-1			1
103-215-0172-7	215	2020-10-23	2021-12-29	432	12.4671	1	1	1	0		0		0		2	0	0	1986-02-12	1	0	1	1	1	1	4	2	3	34.6948	73.5	173	24.5581	2	6	0	1	2021-07-05	255	432	2021-07-05	2021-07-05	2	3	3	0	-1	1	1	1
103-215-0173-5	215	2020-10-23	2021-11-12	385	12.4671	1	1	1	0		0		0		2	0	0	1974-06-30	1	1	2	3	1	2	3	2	3	46.317	76	153	32.4661	3	6	0	1	2021-04-28	187	385	2021-04-28	2021-04-28	3	3	3	0	0	1	1	1
103-215-0174-3	215	2020-10-23	2021-12-29	432	12.4671	1	0	0	0		0		0		2	0	0	1965-07-01	0	1	2	2	1	1	3	1	3	55.3136	68	163	25.5937	2	8	0	1			432			2	3	3	0	-1			1
103-215-0175-0	215	2020-10-23	2022-01-13	447	12.4671	1	1	1	0		0		0		2	0	0	1966-10-01	1	1	2	0	1	1	4	1	2	54.0625	42	157	17.0392	2	6	0	1	2021-06-23	243	447	2021-06-23	2021-06-23	2	3	3	0	-1	1	1	1
103-215-0176-8	215	2020-10-23	2022-01-21	455	12.4671	1	1	1	0		0		0		2	0	0	1984-11-09	1	0	1	3	0	0	4	0	3	35.9545	61.8	143	30.2215	0	8	0	1	2021-05-27	216	455		2021-05-27	2	2	3	-1	-1	1		1
103-215-0177-6	215	2020-10-23	2022-01-21	455	12.4671	1	1	1	0		0		0		2	0	0	1942-01-01	0	2	3	1	0	0	0	1	3	78.8103	50.7	160.5	19.6815	0	8	0	1	2021-06-28	248	455		2021-06-28	2	2	3	-1	-1	1		1
103-215-0178-4	215	2020-10-26	2022-01-21	452	12.4671	1	0	0	0		0		0		2	0	0	1986-04-30	1	0	1	1	0	0	4	1	3	34.4922	53	165	19.4674	0	5	0	1			452			2	2	3	-1	-1			1
103-215-0179-2	215	2020-10-26	2021-10-20	359	11.8092	1	1	1	0		0		0		2	0	0	1961-12-09	1	1	2	3	1	1	4	1	3	58.881	76.5	155	31.8418	2	8	0	1	2021-04-12	168	359	2021-04-12	2021-04-12	1	3	3	0	-1	1	1	1
103-215-0180-0	215	2020-10-26	2022-01-24	455	12.4671	5	1	1	0		1	1	0		2	0	0	1975-04-04	0	1	2	2	0	0	3	1	0	45.5641	64.5	152	27.9172	0	8	0	1	2021-04-16	172	455		2021-04-16	2	2	3	-1	-1	1		1
103-215-0181-8	215	2020-10-26	2022-01-25	309	10.1645	5	0	0	0		1	1	0		2	0	0	1958-04-22	1	1	2	1	1	1	4	1	1	62.5142	56.4	153.9	23.8123	2	5	0	1			456			2	3	3	0	-1			1
103-215-0182-6	215	2020-10-26	2021-10-08	347	11.4145	1	1	1	0		0		0		2	0	0	1964-12-11	1	1	2	1	0	0	4	1	0	55.8749	58	161	22.3757	0	5	0	1	2021-05-07	193	347		2021-05-07	2	2	3	-1	-1	1		1
103-215-0183-4	215	2020-10-26		39	1.28289	3	0	0	1	0	0		0		2	0	0	1950-01-02	1	2	3	2	1	1	0	1	2	70.8154	62	157	25.1532	2	5	1	1						2	3	3	0	-1			1	44169
103-215-0184-2	215	2020-10-26	2022-01-25	456	12.4671	1	1	1	0		0		0		2	0	0	1981-02-27	1	0	1	0	0	0	3	1	3	39.6614	40.5	155.5	16.7492	0	6	0	1	2021-05-10	196	456		2021-05-10	2	2	3	-1	-1	1		1
103-215-0185-9	215	2020-10-30	2021-10-08	343	11.2829	1	1	1	0		0		0		2	0	0	1957-07-01	1	1	2	3	0	0	4	1	3	63.3332	97.5	164	36.2507	0	6	0	1	2021-05-31	213	343		2021-05-31	2	2	3	-1	-1	1		1
103-215-0186-7	215	2020-11-02	2021-11-03	366	12.0395	1	1	1	0		0		0		2	0	0	1970-09-24	0	1	2	2	1	1	3	2	3	50.1089	68.2	160.1	26.6074	2	8	0	1	2021-04-28	177	366	2021-04-28	2021-04-28	1	3	3	0	-1	1	1	1
103-215-0187-5	215	2020-11-02	2021-12-06	399	12.4671	1	1	1	0		0		0		2	0	0	1973-01-01	1	1	2	2	0	0	4	1	3	47.8365	63	153.5	26.7377	0	8	0	1	2021-05-17	196	399		2021-05-17	2	2	3	-1	-1	1		1
103-215-0188-3	215	2020-11-02	2022-02-01	456	12.4671	1	1	1	0		0		0		2	0	0	1987-11-01	1	0	1	1	0	1	3	1	0	33.0056	54.2	152.3	23.3668	1	6	0	1	2021-06-11	221	456		2021-06-11	3	2	3	-1	0	1		1
103-215-0189-1	215	2020-11-02	2021-10-29	361	11.875	1	1	1	0		0		0		2	0	0	1955-01-01	1	2	3	2	1	1	2	1	3	65.838	55.9	148.3	25.4173	2	8	0	1	2021-07-02	242	361	2021-07-02	2021-07-02	2	3	3	0	-1	1	1	1
103-215-0190-9	215	2020-11-02	2021-11-24	387	12.4671	1	1	1	0		0		0		2	0	0	1972-09-25	0	1	2	1	0	0	0	1	3	48.1051	56.9	160.5	22.0883	0	8	0	1	2021-10-04	336	387		2021-10-04	2	2	3	-1	-1	1		1
103-215-0191-7	215	2020-11-04	2022-02-01	454	12.4671	1	0	0	0		0		0		2	0	0	1960-07-01	0	1	2	1	0	0	3	1	3	60.3458	63.5	162	24.196	0	8	0	1			454			2	2	3	-1	-1			1
103-215-0192-5	215	2020-11-04	2021-12-13	404	12.4671	1	1	1	0		0		0		2	0	0	1973-01-01	0	1	2	2	0	0	3	1	3	47.8422	79.2	165	29.0909	0	8	0	1	2021-06-30	238	404		2021-06-30	2	2	3	-1	-1	1		1
103-215-0193-3	215	2020-11-04	2022-02-04	457	12.4671	1	0	0	0		0		0		2	0	0	1962-03-05	1	1	2	2	1	1	0	1	2	58.6705	57	148.5	25.8477	2	5	0	1			457			2	3	3	0	-1			1
103-215-0194-1	215	2020-11-06	2021-10-25	353	11.6118	1	1	1	0		0		0		2	0	0	1948-07-01	0	2	3	1	1	1	3	1	3	72.3512	63.4	165.2	23.2311	2	6	0	1	2021-04-28	173	353	2021-04-28	2021-04-28	2	3	3	0	-1	1	1	1
103-215-0195-8	215	2020-11-06	2022-02-04	455	12.4671	1	0	0	0		0		0		2	0	0	1982-01-01	0	0	1	1	0	0	3	1	3	38.8481	55.5	162	21.1477	0	8	0	1			455			1	2	3	-1	-1			1
103-215-0196-6	215	2020-11-06	2021-11-10	369	12.1382	1	1	1	0		0		0		2	0	0	1953-07-01	0	2	3	1	0	1	2	1	3	67.3519	61	172.2	20.5714	1	8	0	1	2021-09-28	326	369		2021-09-28	3	2	3	-1	0	1		1
103-215-0197-4	215	2020-11-06	2022-02-02	453	12.4671	1	1	1	0		0		0		2	0	0	1972-07-23	0	1	2	3	0	0	1	2	0	48.291	95.7	178	30.2045	0	7	0	1	2021-04-14	159	453		2021-04-14	2	2	3	-1	-1	1		1
103-215-0198-2	215	2020-11-09	2022-02-08	456	12.4671	1	0	0	0		0		0		2	0	0	1975-09-10	1	1	2	2	0	0	4	1	1	45.1671	74.3	163.6	27.7602	0	8	0	1			456			2	2	3	-1	-1			1
103-215-0199-0	215	2020-11-09	2022-01-31	448	12.4671	1	0	0	0		0		0		2	0	0	1961-02-05	1	1	2	3	1	1	4	2	3	59.7599	78	153	33.3205	2	7	0	1			448			1	3	3	0	-1			1
103-215-0200-6	215	2020-11-09	2022-01-31	448	12.4671	1	1	1	0		0		0		2	0	0	1963-01-01	0	1	2	1	0	0	0	1	3	57.8572	56.3	167	20.1872	0	6	0	1	2021-05-21	193	448		2021-05-21	2	2	3	-1	-1	1		1
103-215-0201-4	215	2020-11-13	2022-01-05	418	12.4671	1	1	1	0		0		0		2	0	0	1960-08-20	1	1	2	1	0	0	4	1	2	60.2335	44.1	154.3	18.5228	0	6	0	1	2021-06-11	210	418		2021-06-11	2	2	3	-1	-1	1		1
103-215-0202-2	215	2020-11-13		254	8.35526	3	1	0	1	1	0		0		2	0	0	1960-10-18	1	1	2	1	1	1	4	1	2	60.072	55.5	154	23.4019	2	7	1	1	2021-07-14	243		2021-07-14	2021-07-14	2	3	3	0	-1	1	1	1	44402
103-215-0203-0	215	2020-11-13	2021-11-10	362	11.9079	1	1	1	0		0		0		2	0	0	1967-07-08	1	1	2	2	0	0	1	1	3	53.3533	74.3	158	29.7629	0	8	0	1	2021-06-02	201	362		2021-06-02	2	2	3	-1	-1	1		1
103-215-0204-8	215	2020-11-13	2021-11-22	374	12.3026	1	1	1	0		0		0		2	0	0	1964-12-31	1	1	2	1	0	0	4	2	3	55.8695	55.1	150.2	24.4237	0	6	0	1	2021-07-09	238	374		2021-07-09	2	2	3	-1	-1	1		1
103-215-0205-5	215	2020-11-16	2022-02-08	449	12.4671	1	0	0	0		0		0		2	0	0	1994-01-01	1	0	1	3	0	0	4	1	3	26.8756	74	151.5	32.2408	0	8	0	1			449			2	2	3	-1	-1			1
103-215-0206-3	215	2020-11-16	2021-11-10	359	11.8092	1	1	1	0		0		0		2	0	0	1960-03-02	0	1	2	1	0	0	5	1	3	60.7101	58	154.5	24.298	0	8	0	1	2021-07-28	254	359		2021-07-28	2	2	3	-1	-1	1		1
103-215-0207-1	215	2020-11-16	2021-11-05	354	11.6447	1	1	1	0		0		0		2	0	0	1964-03-04	1	1	2	3	1	1	4	1	3	56.7047	74	149.7	33.0208	2	4	0	1	2021-05-12	177	354	2021-05-12	2021-05-12	2	3	3	0	-1	1	1	1
103-215-0208-9	215	2020-11-18	2022-02-08	33	1.08553	5	0	0	0		1	0	0		2	0	0	1965-02-22	1	1	2	3	1	1	4	2	2	55.7379	78	158	31.245	2	7	0	1			447			2	3	3	0	-1			1
103-215-0209-7	215	2020-11-18	2022-02-17	456	12.4671	1	0	0	0		0		0		2	0	0	1966-11-13	0	1	2	1	0	0	3	1	3	54.0159	65.7	172.4	22.105	0	8	0	1			456			2	2	3	-1	-1			1
103-215-0210-5	215	2020-11-18	2022-02-17	456	12.4671	1	1	1	0		0		0		2	0	0	1970-05-04	1	1	2	2	1	1	4	2	1	50.5444	65.6	154.5	27.4819	2	8	0	1	2021-08-04	259	456	2021-08-04	2021-08-04	2	3	3	0	-1	1	1	1
103-215-0211-3	215	2020-11-20	2022-01-14	420	12.4671	1	0	0	0		0		0		2	0	0	1947-05-01	1	2	3	1	1	1	0	1	2	73.5586	55	153	23.4952	2	5	0	1			420			2	3	3	0	-1			1
103-215-0212-1	215	2020-11-23	2021-11-26	368	12.1053	1	1	1	0		0		0		2	0	0	1965-12-14	1	1	2	1	0	0	3	1	1	54.944	77.9	179	24.3126	0	6	0	1	2021-05-28	186	368		2021-05-28	2	2	3	-1	-1	1		1
103-215-0213-9	215	2020-11-25	2021-11-08	348	11.4474	1	1	1	0		0		0		2	0	0	1962-09-09	0	1	2	2	1	1	0	1	3	58.213	63	158.5	25.0774	2	8	0	1	2021-04-30	156	348	2021-04-30	2021-04-30	2	3	3	0	-1	1	1	1
103-215-0214-7	215	2020-11-25	2022-01-14	415	12.4671	1	0	0	0		0		0		2	0	0	1946-01-01	1	2	3	1	1	1	0	1	3	74.9004	43	147	19.8991	2	4	0	1			415			1	3	3	0	-1			1
103-215-0215-4	215	2020-11-25		458	12.4671	1	1	1	0		0		0		2	0	0	1967-12-26	1	1	2	3	1	1	4	2	3	52.9182	73.4	144.8	35.0073	2	6	0	1	2021-08-17	265		2021-08-17	2021-08-17	2	3	3	0	-1	1	1	1
103-215-0216-2	215	2020-11-26	2022-01-19	419	12.4671	1	0	0	0		0		0		2	0	1	1966-07-10	1	1	2	3	2	1	1	1	3	54.3828	79.5	158	31.8459	1	4	0	1			419			3	3	2	-1	0			1
103-215-0217-0	215	2020-11-26		73	2.40132	3	0	0	1	0	0		0		2	0	0	1958-09-25	1	1	2	1	1	2	0	1	2	62.1721	58.4	153.5	24.7854	3	7	1	1						3	3	3	0	0			1	44234
103-215-0218-8	215	2020-11-27	2021-11-22	360	11.8421	1	1	1	0		0		0		2	0	0	1968-08-01	1	1	2	3	1	1	3	1	2	52.3238	75.7	158.3	30.2088	2	8	0	1	2021-05-17	171	360	2021-05-17	2021-05-17	2	3	3	0	-1	1	1	1
103-215-0219-6	215	2020-11-27	2022-02-08	361	11.875	5	1	1	0		1	1	0		2	0	0	1980-04-17	1	0	1	1	0	0	3	2	3	40.614	41.7	150	18.5333	0	7	0	1	2021-05-17	171	438		2021-05-17	2	2	3	-1	-1	1		1
103-215-0220-4	215	2020-11-27	2022-02-04	434	12.4671	1	0	0	0		0		0		2	0	0	1977-02-14	1	0	1	3	0	0	3	2	3	43.7845	98.8	164.4	36.5555	0	8	0	1			434			2	2	3	-1	-1			1
103-215-0221-2	215	2020-12-01	2022-01-21	416	12.4671	1	1	1	0		0		0		2	0	0	1980-12-09	0	0	1	1	1	1	0	1	3	39.979	71.5	170	24.7405	2	8	0	1	2021-05-21	171	416	2021-05-21	2021-05-21	1	3	3	0	-1	1	1	1
103-215-0222-0	215	2020-12-01		456	12	1	1	1	0		0		0		2	0	0	1978-03-31	1	0	1	1	1	1	0	1	3	42.6732	55	155	22.8928	2	8	0	1	2021-08-13	255		2021-08-13	2021-08-13	2	3	3	0	-1	1	1	1
103-215-0223-8	215	2020-12-02	2021-09-22	294	10	4	0	0	0		0		0		2	0	0	1977-09-14	0	0	1	1	0	0	3	1	3	43.2178	55.7	158.5	22.1716	1	8	0	1						2	2	3	-1	-1
103-215-0223-8	215	2020-12-02				4									2	0	0	1977-09-14	0	0	1	1	0	0	3	1	3	43.2178	55.7	158.5	22.1716	0	8	0	1						2	2	3	-1	-1			1
103-215-0224-6	215	2020-12-02	2022-02-23	448	12.4671	1	1	1	0		0		0		2	0	0	1957-01-02	0	1	2	1	1	1	2	1	3	63.9161	71	169	24.8591	2	4	0	1	2021-06-09	189	448	2021-06-09	2021-06-09	2	3	3	0	-1	1	1	1
103-215-0225-3	215	2020-12-04	2021-11-22	353	11.6118	1	1	1	0		0		0		2	0	0	1965-07-01	0	1	2	2	1	1	5	1	3	55.4286	73.9	164.4	27.3427	2	6	0	1	2021-05-21	168	353	2021-05-21	2021-05-21	2	3	3	0	-1	1	1	1
103-215-0226-1	215	2020-12-11		456	12	2	0	0	0		0		1	1	2	0	0	1954-01-01	1	2	3	3	2	0	0	1	2	66.944	80.3	153	34.303	0	4	0	1						2	3	2	-1	-1			1
103-215-0227-9	215	2020-12-14	2022-02-07	420	12.4671	1	1	1	0		0		0		2	0	0	1954-11-20	1	2	3	1	2	0	4	1	3	66.0679	47.6	147.6	21.8491	0	8	0	1	2021-10-13	303	420	2021-10-13		2	3	2	-1	-1		1	1
103-215-0228-7	215	2020-12-14	2022-02-11	424	12.4671	1	1	1	0		0		0		2	0	0	1971-11-05	1	1	2	3	2	0	4	1	3	49.1096	92	157	37.324	0	8	0	1	2021-06-14	182	424	2021-06-14		2	3	2	-1	-1		1	1
103-215-0229-5	215	2020-12-15	2022-02-23	435	12.4671	1	1	1	0		0		0		2	0	0	1964-07-01	1	1	2	2	2	0	4	1	1	56.4581	68.2	157.3	27.563	0	6	0	1	2021-09-02	261	435	2021-09-02		2	3	2	-1	-1		1	1
103-215-0230-3	215	2020-12-15	2022-02-07	419	12.4671	1	1	1	0		0		0		2	0	0	1944-01-01	1	2	3	1	2	0	0	0	2	76.9567	41.3	145	19.6433	0	7	0	1	2021-10-07	296	419	2021-10-07		1	3	1	-1	-1		1	1
103-215-0231-1	215	2020-12-18	2022-03-17	454	12.4671	1	1	1	0		0		0		2	0	0	1966-11-02	0	1	2	2	2	0	3	1	3	54.1281	94.6	182	28.5594	0	7	0	1	2021-09-29	285	454	2021-09-29		2	3	2	-1	-1		1	1
103-215-0232-9	215	2020-12-18	2022-02-23	432	12.4671	1	1	1	0		0		0		2	0	0	1993-07-13	1	0	1	3	2	0	5	2	3	27.4341	78.9	149	35.5389	0	8	0	1	2021-08-24	249	432	2021-08-24		2	3	2	-1	-1		1	1
103-215-0233-7	215	2020-12-18	2022-01-17	395	12.4671	1	1	1	0		0		0		2	0	0	1964-12-10	1	1	2	3	1	1	3	1	3	56.0229	69.5	149.8	30.9714	2	5	0	1	2021-09-29	285	395	2021-09-29	2021-09-29	2	3	3	0	-1	1	1	1
103-215-0234-5	215	2020-12-21	2022-03-21	455	12.4671	1	1	1	0		0		0		2	0	1	1954-04-07	0	2	3	2	1	1	3	2	3	66.7086	73	169.5	25.4088	2	6	0	1	2021-06-29	190	455	2021-06-29	2021-06-29	2	3	3	0	-1	1	1	1
103-215-0235-2	215	2020-12-23	2021-12-08	350	11.5132	1	1	1	0		0		0		2	0	0	1980-03-08	1	0	1	2	1	1	4	2	3	40.7948	65.5	150.5	28.918	2	7	0	1	2021-06-02	161	350	2021-06-02	2021-06-02	2	3	3	0	-1	1	1	1
103-215-0236-0	215	2020-12-24	2021-12-06	347	11.4145	1	1	1	0		0		0		2	0	0	1969-06-13	1	1	2	3	2	0	3	1	3	51.5327	79	152	34.1932	0	7	0	1	2021-06-07	165	347	2021-06-07		2	3	2	-1	-1		1	1
103-215-0237-8	215	2020-12-28	2021-12-24	361	11.875	1	1	1	0		0		0		2	0	0	1952-01-01	1	2	3	3	2	0	0	0	3	68.9922	64	145.9	30.0656	0	6	0	1	2021-06-08	162	361	2021-06-08		1	3	2	-1	-1		1	1
103-215-0238-6	215	2020-12-28	2022-02-23	422	12.4671	1	1	1	0		0		0		2	0	1	1966-05-12	1	1	2	3	2	0	3	1	3	54.6323	92	156.3	37.6591	0	5	0	1	2021-12-03	340	422	2021-12-03		2	3	2	-1	-1		1	1
103-215-0239-4	215	2020-12-29	2022-03-29	455	12.4671	1	1	1	0		0		0		2	0	0	1955-01-01	1	2	3	1	2	0	0	0	3	65.9941	50.8	147.5	23.3496	0	8	0	1	2021-06-11	164	455	2021-06-11		2	3	1	-1	-1		1	1
103-215-0240-2	215	2020-12-30	2022-02-22	287	9.44079	5	0	0	0		1	1	0		2	0	1	1956-03-21	1	1	2	1	1	1	2	2	2	64.7785	58.6	162.5	22.1917	2	7	0	1			419			1	3	3	0	-1			1
103-215-0241-0	215	2020-12-30		171	5.625	3	0	0	1	0	0		0		2	0	1	1932-01-01	0	2	3	1	2	0	2	1	3	88.9977	52.1	160.5	20.225	0	7	1	1						2	3	2	-1	-1			1	44366
103-215-0242-8	215	2021-01-05	2022-01-26	386	12.4671	1	1	1	0		0		0		2	0	0	1978-05-15	0	0	1	2	2	0	5	1	3	42.6457	73.2	166.5	26.4048	0	8	0	1	2021-07-19	195	386	2021-07-19		2	3	1	-1	-1		1	1
103-215-0243-6	215	2021-01-14		283	9.30921	2	0	0	0		0		1	1	2	0	0	1958-11-10	1	1	2	3	2	0	4	1	3	62.1801	71.6	148.3	32.556	0	8	0	1						2	3	2	-1	-1			1
103-215-0244-4	215	2021-01-14	2022-01-04	355	11.6776	1	1	1	0		0		0		2	0	1	1960-12-05	1	1	2	0	1	2	2	1	2	60.1105	38	149.5	17.002	3	7	0	1	2021-06-23	160	355	2021-06-23	2021-06-23	3	3	3	0	0	1	1	1
103-215-0245-1	215	2021-01-20	2022-04-19	454	12.4671	1	1	1	0		0		0		2	0	0	1973-11-14	0	1	2	2	2	0	3	1	3	47.185	80.7	169.7	28.0227	0	8	0	1	2021-11-19	303	454	2021-11-19		2	3	2	-1	-1		1	1
103-215-0246-9	215	2021-01-21		198	6.51316	3	0	0	1	0	0		0		2	0	1	1969-05-31	0	1	2	1	2	0	5	1	3	51.6452	64.3	162	24.5008	0	6	1	1						2	3	1	-1	-1			1	44415
103-215-0247-7	215	2021-01-26	2022-02-15	385	12.4671	1	1	1	0		0		0		2	0	1	1951-03-27	0	2	3	3	1	1	2	1	0	69.8379	85	162.6	32.1498	2	7	0	1	2021-10-02	249	385	2021-10-02	2021-10-02	2	3	3	0	-1	1	1	1
103-215-0248-5	215	2021-01-26	2022-01-04	343	11.2829	1	1	1	0		0		0		2	0	1	1953-06-01	1	2	3	3	2	0	3	1	3	67.6561	111.2	156.7	45.2863	0	8	0	1	2021-07-05	160	343	2021-07-05		2	3	2	-1	-1		1	1
103-215-0249-3	215	2021-01-26	2022-04-21	450	12.4671	1	1	1	0		0		0		2	0	1	1964-02-28	1	1	2	2	1	1	3	1	3	56.9128	64	156	26.2985	2	5	0	1	2021-11-30	308	450	2021-11-30	2021-11-30	2	3	3	0	-1	1	1	1
103-215-0250-1	215	2021-01-28	2022-02-24	392	12.4671	1	1	1	0		0		0		2	0	1	1954-07-01	0	2	3	2	2	0	2	3	3	66.5799	69	164.5	25.4987	0	7	0	1	2021-07-02	155	392	2021-07-02		2	3	2	-1	-1		1	1
103-215-0251-9	215	2021-02-02	2022-02-23	386	12.4671	1	0	0	0		0		0		2	0	0	1982-03-01	0	0	1	2	0	0	0	1	3	38.9276	62.6	149.7	27.9338	0	8	0	1			386			2	2	3	-1	-1			1
103-215-0252-7	215	2021-02-03	2022-03-07	264	8.68421	5	0	0	0		1	1	0		2	0	1	1961-01-12	0	1	2	2	1	1	2	1	3	60.061	71.1	164.2	26.3708	2	5	0	1			397			2	3	3	0	-1			1
103-215-0253-5	215	2021-02-03	2022-01-03	334	10.9868	1	1	1	0		0		0		2	0	0	1983-05-07	0	0	1	2	0	0	3	1	3	37.7479	78	162	29.7211	0	6	0	1	2021-10-29	268	334		2021-10-29	2	2	3	-1	-1	1		1
103-215-0254-3	215	2021-02-04	2022-02-02	287	9.44079	5	0	0	0		1	1	0		2	0	1	1967-10-13	1	1	2	3	1	1	4	1	3	53.3151	88	156	36.1604	2	7	0	1			363			2	3	3	0	-1			1
103-215-0255-0	215	2021-02-05	2022-02-09	369	12.1382	1	1	1	0		0		0		2	0	0	1957-12-01	1	1	2	3	1	1	0	1	3	63.1823	66.7	147.8	30.5335	2	7	0	1	2021-07-30	175	369	2021-07-30	2021-07-30	2	3	3	0	-1	1	1	1
103-215-0256-8	215	2021-02-08	2022-01-21	347	11.4145	1	1	1	0		0		0		2	0	0	1966-12-04	1	1	2	2	1	1	3	1	2	54.183	63	152	27.268	2	6	0	1	2021-07-14	156	347	2021-07-14	2021-07-14	2	3	3	0	-1	1	1	1
103-215-0257-6	215	2021-02-08	2022-01-10	336	11.0526	1	1	1	0		0		0		2	0	0	1956-11-05	1	1	2	3	2	0	4	1	2	64.2611	74.4	156.3	30.4547	0	7	0	1	2021-08-03	176	336	2021-08-03		1	3	2	-1	-1		1	1
103-216-0005-7	216	2020-10-09	2021-09-29	355	11.6776	1	1	1	0		0		0		1	0	0	1943-11-12	0	2	3	1	2	0	5	2	3	76.9097	53.3	155.3	22.0996	0	6	0	1	2021-07-20	284	355	2021-07-20		2	3	1	-1	-1		1	1
103-216-0006-5	216	2020-10-09	2021-11-17	32	1.05263	5	0	0	0		1	0	0		1	0	0	1944-09-30	1	2	3	1	0	0	1	1	2	76.0255	53.1	149.1	23.8858	0	7	0	1			404			2	2	3	-1	-1			1
103-216-0012-3	216	2020-10-13	2021-10-08	360	11.8421	1	1	1	0		0		0		1	0	0	1952-07-15	0	2	3	1	1	1	1	2	3	68.2471	81	185	23.6669	2	7	0	1	2021-05-21	220	360	2021-05-21	2021-05-21	1	3	3	0	-1	1	1	1
103-216-0013-1	216	2020-10-13	2021-10-01	353	11.6118	1	1	1	0		0		0		1	0	0	1960-07-15	1	1	2	1	2	0	4	0	3	60.2472	43.7	149.3	19.6048	0	4	0	1	2021-04-06	175	353	2021-04-06		2	3	2	-1	-1		1	1
103-216-0020-6	216	2020-10-16	2021-10-08	357	11.7434	1	1	1	0		0		0		1	0	1	1964-08-30	1	1	2	3	1	1	5	1	3	56.1295	81.2	150	36.0889	2	7	0	1	2021-04-13	179	357	2021-04-13	2021-04-13	1	3	3	0	-1	1	1	1
103-216-0021-4	216	2020-10-16	2021-10-12	361	11.875	1	1	1	0		0		0		1	0	0	1955-07-15	0	2	3	2	2	0	1	2	1	65.258	75.1	160.6	29.1171	0	5	0	1	2021-04-23	189	361	2021-04-23		1	3	2	-1	-1		1	1
103-216-0028-9	216	2020-10-20	2021-10-29	374	12.3026	1	1	1	0		0		0		1	0	0	1953-03-03	1	2	3	2	2	1	5	1	2	67.634	57.7	150	25.6444	1	6	0	1	2021-04-09	171	374	2021-04-09		3	3	1	-1	0		1	1
103-216-0029-7	216	2020-10-20	2021-11-25	309	10.1645	5	1	1	0		1	1	0		1	0	0	1953-07-05	0	2	3	1	1	1	1	1	1	67.2946	59.2	164.2	21.9571	2	7	0	1	2021-04-23	185	401	2021-04-23	2021-04-23	1	3	3	0	-1	1	1	1
103-216-0030-5	216	2020-10-20	2021-10-07	352	11.5789	1	1	1	0		0		0		1	0	0	1970-02-13	0	1	2	2	2	0	3	3	3	50.6842	90	178.2	28.3418	0	5	0	1	2021-08-10	294	352	2021-08-10		2	3	2	-1	-1		1	1
103-216-0031-3	216	2020-10-20	2021-12-16	422	12.4671	1	1	1	0		0		0		1	0	0	1980-07-15	1	0	1	2	2	0	4	1	3	40.2668	62.7	155.2	26.0306	0	6	0	1	2021-05-07	199	422	2021-05-07		2	3	2	-1	-1		1	1
103-216-0043-8	216	2020-10-26	2021-10-25	364	11.9737	1	1	1	0		0		0		1	0	0	1970-07-15	0	1	2	2	2	1	5	1	3	50.2841	86.5	174.8	28.3096	1	6	0	1	2021-04-22	178	364	2021-04-22		3	3	2	-1	0		1	1
103-216-0048-7	216	2020-10-27	2021-12-03	402	12.4671	1	1	1	0		0		0		1	0	1	1973-01-10	1	1	2	3	2	0	5	1	3	47.7954	104.4	151.3	45.6061	0	5	0	1	2021-07-14	260	402	2021-07-14		2	3	2	-1	-1		1	1
103-216-0049-5	216	2020-10-27	2021-11-18	170	5.59211	5	0	0	0		1	0	0		1	0	0	1950-07-01	0	2	3	2	2	0	1	1	3	70.3253	70.6	166.3	25.5282	0	5	0	1			387			2	3	1	-1	-1			1
103-216-0050-3	216	2020-10-27		128	4.21053	2	0	0	0		0		1	0	1	0	0	1960-10-25	1	1	2	1	2	1	5	1	2	60.0064	43.9	147.5	20.1781	1	7	0	1						3	3	2	-1	0			1
103-216-0051-1	216	2020-10-30	2021-11-17	16	0.526316	5	0	0	0		1	0	0		1	0	0	1954-07-15	1	2	3	1	2	0	5	0	2	66.2951	43.2	151.4	18.8466	0	7	0	1			383			1	3	1	-1	-1			1
103-216-0052-9	216	2020-10-30	2021-11-12	378	12.4342	1	1	1	0		0		0		1	0	0	1962-09-27	0	1	2	1	2	0	5	1	2	58.0926	55.8	154.2	23.4674	0	7	0	1	2021-05-05	187	378	2021-05-05		2	3	2	-1	-1		1	1
103-216-0058-6	216	2020-11-03	2021-10-15	346	11.3816	1	1	1	0		0		0		1	0	0	1950-07-15	1	2	3	1	2	0	1	0	2	70.3059	41.8	140.5	21.175	0	7	0	1	2021-04-09	157	346	2021-04-09		1	3	1	-1	-1		1	1
103-216-0059-4	216	2020-11-03	2022-01-05	428	12.4671	1	1	1	0		0		0		1	0	0	1954-02-02	0	2	3	2	2	0	5	1	3	66.7524	77.4	167.3	27.6534	0	5	0	1	2021-06-11	220	428	2021-06-11		2	3	2	-1	-1		1	1
103-216-0060-2	216	2020-11-03	2021-11-01	363	11.9408	1	1	1	0		0		0		1	0	0	1960-07-15	0	1	2	2	2	0	5	0	3	60.3049	70.4	164.9	25.89	0	7	0	1	2021-04-23	171	363	2021-04-23		2	3	1	-1	-1		1	1
103-216-0061-0	216	2020-11-03	2021-11-09	371	12.2039	1	1	1	0		0		0		1	0	0	1974-01-12	1	1	2	3	2	0	5	1	0	46.8101	84	148	38.3492	0	5	0	1	2021-04-28	176	371	2021-04-28		2	3	2	-1	-1		1	1
103-216-0077-6	216	2020-11-10	2021-12-21	406	12.4671	1	1	1	0		0		0		1	0	0	1983-09-05	0	0	1	1	0	0	3	1	3	37.184	71.7	170.5	24.6644	0	8	0	1	2021-05-05	176	406		2021-05-05	2	1	3	-1	-1	1		1
103-216-0087-5	216	2020-11-13	2021-12-16	398	12.4671	1	1	1	0		0		0		1	0	0	1980-07-15	1	0	1	2	2	0	4	0	3	40.3321	61.9	155.1	25.7316	0	7	0	1	2021-08-23	283	398	2021-08-23		1	3	1	-1	-1		1	1
103-216-0088-3	216	2020-11-13	2021-11-08	360	11.8421	1	1	1	0		0		0		1	0	0	1958-07-15	1	1	2	3	2	0	5	1	3	62.3336	93	160.5	36.1021	0	7	0	1	2021-05-13	181	360	2021-05-13		1	3	2	-1	-1		1	1
103-216-0089-1	216	2020-11-13	2021-11-03	355	11.6776	1	1	1	0		0		0		1	0	0	1950-07-15	0	2	3	2	2	0	5	1	3	70.3338	72	158	28.8415	0	3	0	1	2021-06-18	217	355	2021-06-18		2	3	2	-1	-1		1	1
103-216-0093-3	216	2020-11-16	2021-11-09	358	11.7763	1	1	1	0		0		0		1	0	0	1962-07-15	0	1	2	2	0	1	5	1	3	58.3417	77	168.6	27.0879	1	5	0	1	2021-05-17	182	358		2021-05-17	3	1	3	-1	0	1		1
103-216-0102-2	216	2020-11-20	2021-11-24	369	12.1382	1	1	1	0		0		0		1	0	0	1949-02-02	0	2	3	1	2	0	1	1	3	71.7983	54	159.9	21.1201	0	7	0	1	2021-05-05	166	369	2021-05-05		1	3	1	-1	-1		1	1
103-216-0106-3	216	2020-11-24	2022-02-01	434	12.4671	1	1	1	0		0		0		1	0	0	1958-02-08	0	1	2	1	1	1	1	2	3	62.7933	67.4	172.7	22.5983	2	7	0	1	2021-05-05	162	434	2021-05-05	2021-05-05	1	3	3	0	-1	1	1	1
103-216-0107-1	216	2020-11-24	2021-11-09	350	11.5132	1	1	1	0		0		0		1	0	0	1970-03-15	1	1	2	2	2	1	5	1	2	50.6977	65	153	27.7671	1	5	0	1	2021-06-04	192	350	2021-06-04		3	3	1	-1	0		1	1
103-216-0108-9	216	2020-11-24	2021-11-26	367	12.0724	1	1	1	0		0		0		1	0	0	1977-07-15	1	0	1	2	2	0	1	0	0	43.3633	59.8	152	25.883	0	6	0	1	2021-06-01	189	367	2021-06-01		1	3	1	-1	-1		1	1
103-216-0133-7	216	2020-12-07	2022-01-03	392	12.4671	1	1	1	0		0		0		1	0	0	1962-07-15	0	1	2	3	2	1	0	1	3	58.3993	113	174.8	36.9824	1	8	0	1	2021-06-07	182	392	2021-06-07		3	3	1	-1	0		1	1
103-216-0134-5	216	2020-12-07	2022-01-06	395	12.4671	1	1	1	0		0		0		1	0	0	1973-10-15	0	1	2	1	2	1	0	1	3	47.1468	60.8	168.4	21.4397	1	8	0	1	2021-07-08	213	395	2021-07-08		3	3	1	-1	0		1	1
103-216-0137-8	216	2020-12-08	2022-01-05	393	12.4671	1	1	1	0		0		0		1	0	0	1950-07-15	0	2	3	1	2	0	1	1	3	70.4023	63	160	24.6094	0	8	0	1	2021-08-09	244	393	2021-08-09		1	3	1	-1	-1		1	1
103-216-0138-6	216	2020-12-08	2021-12-24	381	12.4671	1	1	1	0		0		0		1	0	0	1956-02-18	1	1	2	1	0	0	1	1	2	64.8061	51.5	148.3	23.4167	0	5	0	1	2021-05-31	174	381		2021-05-31	1	2	3	-1	-1	1		1
103-216-0139-4	216	2020-12-08	2022-02-07	426	12.4671	1	0	0	0		0		0		1	0	0	1985-07-15	0	0	1	2	2	0	3	1	3	35.4016	72	157.8	28.9147	0	8	0	1			426			1	3	2	-1	-1			1
103-216-0141-0	216	2020-12-11	2021-12-23	24	0.789474	5	0	0	0		1	0	0		1	0	0	1960-07-15	0	1	2	2	2	0	0	1	3	60.4086	69	158	27.6398	0	5	0	1			377			1	3	1	-1	-1			1
103-216-0142-8	216	2020-12-11	2021-12-16	370	12.1711	1	1	1	0		0		0		1	0	0	1967-04-07	1	1	2	3	2	0	3	1	2	53.6819	102	167.5	36.3555	0	6	0	1	2021-06-29	200	370	2021-06-29		1	3	1	-1	-1		1	1
103-216-0143-6	216	2020-12-11	2021-12-07	361	11.875	1	1	1	0		0		0		1	0	0	1953-07-15	0	2	3	1	2	0	1	1	3	67.4096	61.3	161	23.6488	0	6	0	1	2021-06-08	179	361	2021-06-08		1	3	2	-1	-1		1	1
103-216-0144-4	216	2020-12-14	2021-12-24	375	12.3355	1	1	1	0		0		0		1	0	0	1943-03-21	0	2	3	2	1	1	1	1	3	77.7365	74.5	160	29.1016	2	5	0	1	2021-06-21	189	375	2021-06-21	2021-06-21	1	3	3	0	-1	1	1	1
103-216-0145-1	216	2020-12-15	2021-12-01	351	11.5461	1	1	1	0		0		0		1	0	1	1968-10-12	1	1	2	2	1	1	1	1	2	52.1763	65	157.7	26.1367	2	7	0	1	2021-08-26	254	351	2021-08-26	2021-08-26	1	3	3	0	-1	1	1	1
103-216-0146-9	216	2020-12-16		45	1.48026	3	0	0	1	0	0		0		1	0	0	1950-07-15	1	2	3	3	2	0	1	1	3	70.4242	72	146.5	33.5473	0	7	1	1						2	3	2	-1	-1			1	44226
103-216-0147-7	216	2020-12-17	2021-11-25	343	11.2829	1	1	1	0		0		0		1	0	0	1984-01-26	1	0	1	3	2	1	5	1	2	36.8935	97.7	163	36.7722	1	5	0	1	2021-08-25	251	343	2021-08-25		3	3	1	-1	0		1	1
103-216-0148-5	216	2020-12-18	2021-12-22	369	12.1382	1	1	1	0		0		0		1	0	0	1940-04-21	0	2	3	3	2	0	2	1	3	80.661	77.2	152	33.4141	0	5	0	1	2021-06-28	192	369	2021-06-28	2021-06-28	1	3	1	-1	-1	1	1	1
103-216-0149-3	216	2020-12-18	2021-12-13	360	11.8421	1	1	1	0		0		0		1	0	0	1953-07-15	0	2	3	0	1	1	0	1	3	67.429	42	161.4	16.1229	2	5	0	1	2021-06-08	172	360	2021-06-08	2021-06-08	2	3	3	0	-1	1	1	1
103-216-0150-1	216	2020-12-22	2021-12-22	365	12.0066	1	1	1	0		0		0		1	0	0	1959-07-15	0	1	2	1	0	0	5	1	3	61.4413	60	166	21.7738	0	6	0	1	2021-06-30	190	365		2021-06-30	1	1	3	-1	-1	1		1
103-216-0151-9	216	2020-12-23	2021-12-17	359	11.8092	1	1	1	0		0		0		1	0	0	1950-07-15	1	2	3	1	2	0	4	1	2	70.4431	50	143.4	24.3149	0	8	0	1	2021-06-02	161	359	2021-06-02		2	3	1	-1	-1		1	1
103-216-0152-7	216	2020-12-23	2021-12-10	352	11.5789	1	1	1	0		0		0		1	0	0	1985-06-14	1	0	1	3	2	0	3	2	3	35.5275	97	153.5	41.1675	0	7	0	1	2021-07-05	194	352	2021-07-05		1	3	1	-1	-1		1	1
103-216-0153-5	216	2020-12-24	2021-12-08	349	11.4803	1	1	1	0		0		0		1	0	0	1955-07-15	1	2	3	2	1	1	4	0	3	65.4465	62	153.6	26.279	2	7	0	1	2021-06-22	180	349	2021-06-22	2021-06-22	2	3	3	0	-1	1	1	1
103-216-0154-3	216	2020-12-24	2022-01-05	377	12.4013	1	1	1	0		0		0		1	0	0	1974-07-15	1	1	2	1	1	1	1	0	3	46.4461	53.6	148.7	24.2406	2	8	0	1	2021-06-23	181	377	2021-06-23	2021-06-23	1	3	3	0	-1	1	1	1
103-216-0155-0	216	2020-12-29	2021-12-29	365	12.0066	1	1	1	0		0		0		1	0	1	1955-06-12	1	2	3	1	2	0	4	0	3	65.5506	53.5	149.2	24.0335	0	7	0	1	2021-07-15	198	365	2021-07-15		1	3	2	-1	-1		1	1
103-216-0156-8	216	2020-12-30	2021-12-30	365	12.0066	1	1	1	0		0		0		1	0	0	1958-10-25	1	1	2	2	2	0	4	0	3	62.1831	64.8	153	27.6817	0	7	0	1	2021-06-02	154	365	2021-06-02		2	3	2	-1	-1		1	1
103-216-0157-6	216	2020-12-30		207	6.80921	3	0	0	1	0	0		0		1	0	0	1954-04-04	0	2	3	2	2	0	1	1	3	66.7418	89.9	183.5	26.6985	0	7	1	1	2021-07-06	188		2021-07-06		2	3	2	-1	-1		1	1	44402
103-216-0158-4	216	2021-01-05	2022-02-04	395	12.4671	1	1	1	0		0		0		1	0	0	1956-07-15	0	1	2	1	1	1	1	1	3	64.4773	68.3	171.2	23.3031	2	2	0	1	2021-07-14	190	395	2021-07-14	2021-07-14	2	3	3	0	-1	1	1	1
103-216-0159-2	216	2021-01-05	2022-01-07	140	4.60526	5	0	0	0		1	0	0		1	0	0	1996-03-15	1	0	0	1	2	0	5	1	3	24.8114	65.7	164	24.4274	0	8	0	1			367			2	3	2	-1	-1			1
103-216-0160-0	216	2021-01-05	2022-01-06	366	12.0395	1	1	1	0		0		0		1	0	0	1942-07-15	0	2	3	3	0	0	1	0	3	78.4788	101.8	170.2	35.1422	0	6	0	1	2021-10-11	279	366		2021-10-11	1	1	3	-1	-1	1		1
103-216-0161-8	216	2021-01-06	2022-01-25	384	12.4671	1	1	1	0		0		0		1	0	0	1957-07-01	0	1	2	3	1	2	2	1	3	63.519	120	177.4	38.1306	3	5	0	1	2021-07-02	177	384	2021-07-02	2021-07-02	3	3	3	0	0	1	1	1
103-216-0162-6	216	2021-01-06	2022-02-04	394	12.4671	1	1	1	0		0		0		1	0	0	1952-07-15	1	2	3	3	2	0	1	0	3	68.4802	78	160.2	30.3927	0	7	0	1	2021-06-30	175	394	2021-06-30		1	3	1	-1	-1		1	1
103-216-0163-4	216	2021-01-06	2022-02-04	394	12.4671	1	1	1	0		0		0		1	0	1	1966-01-05	1	1	2	3	0	0	3	1	3	55.0046	102	157.8	40.9625	0	5	0	1	2021-07-15	190	394		2021-07-15	1	1	3	-1	-1	1		1
103-216-0164-2	216	2021-01-06	2022-02-02	392	12.4671	1	1	1	0		0		0		1	0	0	1973-07-15	1	1	2	1	2	0	1	0	3	47.4811	47	151	20.6131	0	8	0	1	2021-07-05	180	392	2021-07-05		1	3	1	-1	-1		1	1
103-216-0165-9	216	2021-01-11	2022-02-01	386	12.4671	1	1	1	0		0		0		1	0	0	1964-07-15	1	1	2	1	2	0	1	1	2	56.4938	52.8	159.1	20.859	0	7	0	1	2021-07-23	193	386	2021-07-23		1	3	2	-1	-1		1	1
103-216-0166-7	216	2021-01-11	2022-03-11	424	12.4671	1	1	1	0		0		0		1	0	0	1960-07-15	1	1	2	3	0	0	1	1	3	60.4939	122	155	50.7804	0	6	0	1	2021-07-16	186	424		2021-07-16	1	2	3	-1	-1	1		1
103-216-0167-5	216	2021-01-11	2022-03-11	424	12.4671	1	0	0	0		0		0		1	0	0	1957-07-15	1	1	2	1	2	0	0	1	2	63.4948	46	154.1	19.371	0	7	0	1			424			1	3	1	-1	-1			1
103-216-0168-3	216	2021-01-11	2022-02-17	402	12.4671	1	1	1	0		0		0		1	0	0	1967-07-15	1	1	2	1	2	0	3	1	3	53.4962	58	155	24.1415	0	7	0	1	2021-07-15	185	402	2021-07-15		1	3	2	-1	-1		1	1
103-216-0169-1	216	2021-01-13	2022-02-10	393	12.4671	1	1	1	0		0		0		1	0	0	1950-07-15	0	2	3	1	1	1	1	1	3	70.5007	53	160	20.7031	2	5	0	1	2021-07-09	177	393	2021-07-09	2021-07-09	1	3	3	0	-1	1	1	1
103-216-0170-9	216	2021-01-13	2022-02-08	391	12.4671	1	1	1	0		0		0		1	0	0	1943-07-15	1	2	3	1	2	0	1	0	2	77.5016	48.9	151	21.4464	0	8	0	1	2021-07-08	176	391	2021-07-08		1	3	2	-1	-1		1	1
103-216-0171-7	216	2021-01-13	2022-02-08	391	12.4671	1	1	1	0		0		0		1	0	0	1955-07-15	0	2	3	1	2	0	5	0	3	65.5016	50	145.5	23.618	0	5	0	1	2021-07-01	169	391	2021-07-01		2	3	2	-1	-1		1	1
103-216-0172-5	216	2021-01-14		155	5.09868	2	0	0	0		0		1	0	1	0	0	1952-07-15	0	2	3	2	2	0	5	1	2	68.5021	68	161	26.2336	0	8	0	1						1	3	1	-1	-1			1
103-216-0173-3	216	2021-01-14	2022-02-09	391	12.4671	1	1	1	0		0		0		1	0	0	1954-07-15	1	2	3	1	2	0	1	1	2	66.5038	50.7	148.5	22.9909	0	5	0	1	2021-07-26	193	391	2021-07-26		2	3	1	-1	-1		1	1
103-216-0174-1	216	2021-01-14	2022-02-09	391	12.4671	1	1	1	0		0		0		1	0	0	1944-07-15	1	2	3	3	2	0	0	0	1	76.5024	68	150.5	30.0217	0	5	0	1	2021-07-14	181	391	2021-07-14		2	3	2	-1	-1		1	1
103-216-0175-8	216	2021-01-19	2022-01-07	255	8.38816	5	1	0	0		1	1	0		1	0	1	1939-07-15	1	2	3	3	2	0	1	0	3	81.5179	96	155	39.9584	0	7	0	1	2021-07-20	182	353	2021-07-20		1	3	2	-1	-1		1	1
103-216-0176-6	216	2021-01-25	2022-01-13	353	11.6118	1	1	1	0		0		0		1	0	0	1950-07-15	0	2	3	1	2	0	5	1	3	70.5336	70	167.4	24.9797	0	7	0	1	2021-07-02	158	353	2021-07-02		1	3	2	-1	-1		1	1
103-216-0177-4	216	2021-01-25	2022-02-16	387	12.4671	1	1	1	0		0		0		1	0	0	1951-10-11	1	2	3	1	2	0	3	1	2	69.2934	49.1	144.8	23.4177	0	5	0	1	2021-06-30	156	387	2021-06-30		1	3	2	-1	-1		1	1
103-216-0178-2	216	2021-01-27	2022-01-18	356	11.7105	1	1	1	0		0		0		1	0	0	1957-07-15	0	1	2	1	2	0	5	1	3	63.5383	55.6	160.5	21.5836	0	8	0	1	2021-07-28	182	356	2021-07-28		2	3	1	-1	-1		1	1
103-216-0179-0	216	2021-01-27	2022-01-04	342	11.25	1	1	1	0		0		0		1	0	1	1956-07-15	1	1	2	2	1	1	4	2	2	64.5378	68.2	153	29.1341	2	4	0	1	2021-07-16	170	342	2021-07-16	2021-07-16	2	3	3	0	-1	1	1	1
103-216-0180-8	216	2021-01-28	2022-02-14	382	12.4671	1	1	1	0		0		0		1	0	0	1949-07-15	0	2	3	2	2	0	2	1	3	71.541	80	164	29.7442	0	5	0	1	2021-07-23	176	382	2021-07-23		1	3	1	-1	-1		1	1
103-216-0181-6	216	2021-01-28	2022-03-16	412	12.4671	1	0	0	0		0		0		1	0	0	1950-07-15	1	2	3	1	2	0	4	1	3	70.5417	54	153.5	22.918	0	7	0	1			412			2	3	2	-1	-1			1
103-216-0182-4	216	2021-01-29	2022-02-11	378	12.4342	1	1	1	0		0		0		1	0	0	1975-07-15	1	1	2	3	2	0	1	1	0	45.5451	80	160	31.25	0	8	0	1	2021-07-19	171	378	2021-07-19		1	3	2	-1	-1		1	1
103-216-0183-2	216	2021-01-29	2022-03-30	425	12.4671	1	0	0	0		0		0		1	0	0	1964-07-15	1	1	2	3	2	0	5	1	3	56.5432	70	146.2	32.7494	0	6	0	1			425			1	3	1	-1	-1			1
103-216-0184-0	216	2021-02-01	2022-02-23	387	12.4671	1	1	1	0		0		0		1	0	0	1953-07-15	0	2	3	1	2	0	1	1	3	67.5521	63	166.3	22.7801	0	5	0	1	2021-08-27	207	387	2021-08-27		2	3	2	-1	-1		1	1
103-216-0185-7	216	2021-02-01	2022-01-25	358	11.7763	1	1	1	0		0		0		1	0	0	1966-01-20	1	1	2	2	2	0	4	1	3	55.0347	68.8	157	27.9119	0	6	0	1	2021-08-04	184	358	2021-08-04		2	3	1	-1	-1		1	1
103-216-0186-5	216	2021-02-03	2022-02-01	363	11.9408	1	1	1	0		0		0		1	0	0	1953-07-15	0	2	3	2	2	0	1	1	3	67.5576	79.2	165	29.0909	0	5	0	1	2021-08-06	184	363	2021-08-06		2	3	2	-1	-1		1	1
103-216-0187-3	216	2021-02-03	2022-03-15	405	12.4671	1	0	0	0		0		0		1	0	0	1976-07-15	1	0	1	3	2	0	5	1	3	44.557	74	143.5	35.9358	0	8	0	1			405			1	3	1	-1	-1			1
103-216-0188-1	216	2021-02-05	2022-01-27	356	11.7105	1	1	1	0		0		0		1	0	1	1970-07-15	1	1	2	3	1	1	4	1	3	50.5636	68	147	31.4684	2	8	0	1	2021-08-02	178	356	2021-08-02	2021-08-02	1	3	3	0	-1	1	1	1
103-216-0189-9	216	2021-02-08	2022-02-01	358	11.7763	1	1	1	0		0		0		1	0	0	1945-07-15	0	2	3	1	2	0	2	1	3	75.5713	60	160	23.4375	0	8	0	1	2021-08-05	178	358	2021-08-05		1	3	2	-1	-1		1	1
103-216-0190-7	216	2021-02-08	2022-02-09	366	12.0395	1	1	1	0		0		0		1	0	0	1956-07-15	1	1	2	1	2	0	1	0	3	64.5706	48.4	143.1	23.6356	0	7	0	1	2021-08-11	184	366	2021-08-11		2	3	2	-1	-1		1	1
103-216-0191-5	216	2021-02-08	2022-02-01	358	11.7763	1	1	1	0		0		0		1	0	0	1973-07-15	0	1	2	1	2	0	5	1	3	47.5713	49.9	156.5	20.3738	0	7	0	1	2021-08-13	186	358	2021-08-13		1	3	2	-1	-1		1	1
103-216-0192-3	216	2021-02-10	2022-02-15	370	12.1711	1	1	1	0		0		0		1	0	0	1951-07-15	0	2	3	2	0	0	0	2	3	69.5781	69.2	163.5	25.8863	0	7	0	1	2021-08-17	188	370		2021-08-17	1	2	3	-1	-1	1		1
103-216-0193-1	216	2021-02-10	2022-02-16	371	12.2039	1	1	1	0		0		0		1	0	0	1939-07-15	0	2	3	2	2	0	1	0	3	81.5782	61	152	26.4024	0	5	0	1	2021-08-03	174	371	2021-08-03		1	3	2	-1	-1		1	1
103-216-0194-9	216	2021-02-10	2022-03-18	401	12.4671	1	1	1	0		0		0		1	0	0	1949-07-15	1	2	3	0	2	0	1	0	2	71.5769	33.3	141	16.7497	0	7	0	1	2021-10-12	244	401	2021-10-12		1	3	1	-1	-1		1	1
103-216-0195-6	216	2021-02-12		20	0.657895	3	0	0	1	0	0		0		1	0	0	1935-07-15	0	2	3	1	1	1	1	0	3	85.5838	51.2	159	20.2524	2	7	1	1						1	3	3	0	-1			1	44259
103-216-0196-4	216	2021-02-12	2022-03-16	397	12.4671	1	1	1	0		0		0		1	0	0	1977-07-15	0	0	1	1	0	0	5	1	3	43.5825	62	170.2	21.4029	0	8	0	1	2022-01-31	353	397		2022-01-31	1	2	3	-1	-1	1		1
103-216-0197-2	216	2021-02-12	2022-03-15	396	12.4671	1	1	1	0		0		0		1	0	0	1954-07-15	0	2	3	1	2	0	1	0	3	66.5832	51.2	156.2	20.9849	0	4	0	1	2021-08-30	199	396	2021-08-30		1	3	2	-1	-1		1	1
103-216-0198-0	216	2021-02-12	2022-02-21	374	12.3026	1	1	1	0		0		0		1	0	0	1954-07-15	0	2	3	1	2	0	3	0	3	66.5832	55	155	22.8928	0	8	0	1	2021-08-12	181	374	2021-08-12		2	3	2	-1	-1		1	1
103-216-0199-8	216	2021-02-12		318	10.4605	3	1	0	1	1	0		0		1	0	1	1949-07-15	0	2	3	2	1	1	2	2	3	71.5826	80	168	28.3447	2	7	2	1	2021-08-27	196		2021-08-27	2021-08-27	1	3	3	0	-1	1	1	1	44558
103-216-0200-4	216	2021-02-12	2022-02-28	381	12.4671	1	1	1	0		0		0		1	0	0	1958-07-15	0	1	2	1	2	0	5	1	3	62.5833	58	156	23.833	0	6	0	1	2021-08-04	173	381	2021-08-04		1	3	2	-1	-1		1	1
103-216-0201-2	216	2021-02-15	2022-04-06	415	12.4671	1	1	1	0		0		0		1	0	0	1985-01-01	1	0	1	1	2	0	1	1	3	36.1241	49.2	145	23.4007	0	8	0	1	2021-10-15	242	415	2021-10-15		2	3	1	-1	-1		1	1
103-216-0206-1	216	2021-02-17	2022-02-11	359	11.8092	1	1	1	0		0		0		1	0	0	1953-07-15	1	2	3	1	1	1	0	0	2	67.5959	57	157	23.1247	2	7	0	1	2021-08-20	184	359	2021-08-20	2021-08-20	1	3	3	0	-1	1	1	1
103-216-0207-9	216	2021-02-17	2022-02-10	358	11.7763	1	1	1	0		0		0		1	0	0	1940-07-15	1	2	3	2	2	0	0	0	2	80.5953	59	148.5	26.7546	0	7	0	1	2021-08-18	182	358	2021-08-18		1	3	2	-1	-1		1	1
103-216-0208-7	216	2021-02-18	2022-03-21	396	12.4671	1	1	1	0		0		0		1	0	0	1971-07-15	1	1	2	3	2	1	1	1	0	49.5997	82	152.5	35.2593	1	7	0	1	2021-10-20	244	396	2021-10-20		3	3	2	-1	0		1	1
103-216-0209-5	216	2021-02-18	2022-02-15	362	11.9079	1	1	1	0		0		0		1	0	0	1978-02-20	0	0	1	1	2	1	5	1	3	42.9962	54	161	20.8325	1	8	0	1	2021-08-17	180	362	2021-08-17		3	3	1	-1	0		1	1
103-216-0210-3	216	2021-02-26	2022-02-14	353	11.6118	1	1	1	0		0		0		1	0	0	1946-07-15	0	2	3	2	2	0	2	1	3	74.6211	74	165	27.1809	0	5	0	1	2021-08-10	165	353	2021-08-10		1	3	2	-1	-1		1	1
103-216-0211-1	216	2021-03-05	2022-03-17	377	12.4013	1	1	1	0		0		0		1	0	0	1940-07-15	0	2	3	1	2	0	1	1	3	80.6389	65	165.5	23.7311	0	7	0	1	2021-09-01	180	377	2021-09-01		1	3	1	-1	-1		1	1
103-216-0212-9	216	2021-03-08	2022-03-07	364	11.9737	1	1	1	0		0		0		1	0	0	1966-04-04	1	1	2	3	2	1	5	1	2	54.9275	83	152	35.9245	1	6	0	1	2021-12-06	273	364	2021-12-06		3	3	1	-1	0		1	1
103-216-0213-7	216	2021-03-09	2022-03-09	365	12.0066	1	1	1	0		0		0		1	0	1	1960-07-15	1	1	2	3	2	0	1	0	3	60.6495	75	149	33.7823	0	8	0	1	2021-09-08	183	365	2021-09-08		1	3	1	-1	-1		1	1
103-216-0214-5	216	2021-03-09	2022-03-10	366	12.0395	1	1	1	0		0		0		1	0	0	1950-07-15	1	2	3	2	2	0	1	0	2	70.6512	61	145	29.0131	0	7	0	1	2021-08-26	170	366	2021-08-26		1	3	2	-1	-1		1	1
103-216-0215-2	216	2021-03-09	2022-03-10	366	12.0395	1	1	1	0		0		0		1	0	0	1968-07-15	1	1	2	1	0	1	1	0	2	52.6499	50	156	20.5457	1	7	0	1	2021-09-20	195	366		2021-09-20	3	2	3	-1	0	1		1
103-216-0216-0	216	2021-03-10	2022-03-17	175	5.75658	5	1	1	0		1	0	0		1	0	0	1951-07-15	1	2	3	2	2	0	1	0	2	69.6547	54	145.5	25.5075	0	7	0	1	2021-09-01	175	372	2021-09-01		1	3	2	-1	-1		1	1
103-216-0217-8	216	2021-03-10	2022-03-09	364	11.9737	1	1	1	0		0		0		1	0	0	1982-07-15	1	0	1	1	0	0	0	1	0	38.6541	59.4	156	24.4083	0	6	0	1	2021-09-06	180	364		2021-09-06	1	2	3	-1	-1	1		1
103-216-0218-6	216	2021-03-11	2022-03-23	377	12.4013	1	1	1	0		0		0		1	0	0	1960-07-15	0	1	2	2	1	1	3	1	3	60.655	69.3	166.4	25.028	2	8	0	1	2021-09-10	183	377	2021-09-10	2021-09-10	1	3	3	0	-1	1	1	1
103-216-0219-4	216	2021-03-11	2022-04-12	397	12.4671	1	1	1	0		0		0		1	0	1	1990-02-12	1	0	1	1	0	0	1	1	3	31.0754	58	162	22.1003	0	8	0	1	2021-09-03	176	397		2021-09-03	1	2	3	-1	-1	1		1
103-216-0220-2	216	2021-03-11	2022-03-17	112	3.68421	5	0	0	0		1	0	0		1	0	0	1976-07-15	1	0	1	1	0	0	4	1	3	44.6553	53.4	152	23.1129	0	8	0	1			371			1	2	3	-1	-1			1
103-216-0221-0	216	2021-03-11	2022-03-08	362	11.9079	1	1	1	0		0		0		1	0	1	1956-06-30	1	1	2	2	2	0	4	1	2	64.6965	62	156	25.4767	0	8	0	1	2021-11-11	245	362	2021-11-11		2	3	1	-1	-1		1	1
103-216-0222-8	216	2021-03-16	2022-03-30	379	12.4671	1	1	1	0		0		0		1	0	0	1950-07-15	1	2	3	3	2	0	0	0	2	70.6703	80	151.2	34.9934	0	8	0	1	2021-09-21	189	379	2021-09-21		2	3	1	-1	-1		1	1
103-216-0223-6	216	2021-03-17	2022-03-14	362	11.9079	1	1	1	0		0		0		1	0	0	1950-07-15	1	2	3	1	2	0	1	0	1	70.6731	41	139	21.2204	0	7	0	1	2021-09-15	182	362	2021-09-15		1	3	2	-1	-1		1	1
103-216-0224-4	216	2021-03-17	2022-03-01	349	11.4803	1	1	1	0		0		0		1	0	0	1955-02-02	0	2	3	2	2	0	1	1	3	66.1202	78	172.2	26.3044	0	7	0	1	2021-09-03	170	349	2021-09-03		1	3	2	-1	-1		1	1
103-216-0225-1	216	2021-03-17	2022-03-28	376	12.3684	1	1	1	0		0		0		1	0	1	1944-03-02	0	2	3	2	2	0	0	1	3	77.0415	65	159.1	25.6787	0	6	0	1	2021-09-17	184	376	2021-09-17		2	3	2	-1	-1		1	1
103-216-0226-9	216	2021-03-18	2022-03-09	356	11.7105	1	1	1	0		0		0		1	0	1	1970-02-28	1	1	2	2	1	1	3	1	3	51.0509	67.7	159	26.779	2	8	0	1	2021-09-15	181	356	2021-09-15	2021-09-15	1	3	3	0	-1	1	1	1
103-216-0227-7	216	2021-03-18	2022-03-08	355	11.6776	1	1	1	0		0		0		1	0	0	1974-07-15	1	1	2	2	2	0	3	1	3	46.6759	64.1	157.5	25.8403	0	8	0	1	2021-09-03	169	355	2021-09-03		1	3	1	-1	-1		1	1
103-216-0228-5	216	2021-03-23	2022-03-22	212	6.97368	5	0	0	0		1	0	0		1	0	0	1955-09-30	1	2	3	2	1	1	1	1	1	65.4792	60.7	153.5	25.7615	2	7	0	1			364			1	3	3	0	-1			1
103-216-0229-3	216	2021-03-23	2022-03-03	345	11.3487	1	1	1	0		0		0		1	0	0	1953-07-15	1	2	3	1	2	0	1	0	3	67.6889	58	153.5	24.6156	0	5	0	1	2021-08-31	161	345	2021-08-31		1	3	2	-1	-1		1	1
103-216-0230-1	216	2021-03-23	2022-04-06	379	12.4671	1	1	1	0		0		0		1	0	1	1950-07-15	0	2	3	3	2	0	5	1	3	70.6897	87.5	163.5	32.732	0	5	0	1	2021-09-23	184	379	2021-09-23		1	3	2	-1	-1		1	1
103-216-0231-9	216	2021-03-25	2022-04-21	392	12.4671	1	1	1	0		0		0		1	0	0	1957-07-15	0	1	2	1	2	0	1	1	3	63.6944	63	159	24.9199	0	8	0	1	2021-09-24	183	392	2021-09-24		1	3	2	-1	-1		1	1
103-216-0232-7	216	2021-03-29	2022-04-29	396	12.4671	1	1	1	0		0		0		1	0	0	1978-12-10	1	0	1	3	1	1	4	1	3	42.3007	70	151.2	30.6192	2	5	0	1	2021-09-02	157	396	2021-09-02	2021-09-02	1	3	3	0	-1	1	1	1
103-216-0233-5	216	2021-03-29	2022-03-28	364	11.9737	1	1	1	0		0		0		1	0	0	1966-12-08	1	1	2	0	2	1	5	0	0	54.3063	45	157	18.2563	1	8	0	1	2021-09-13	168	364	2021-09-13		3	3	1	-1	0		1	1
[truncated: 2 more columns]
